# Supplementary material for: Repelling Aedes aegypti mosquitoes with electric fields using insulated conductor wires
Source: PLoS Negl Trop Dis. 2024 Sep 13;18(9):e0012493. doi: 10.1371/journal.pntd.0012493 (PMC11424001; doi:10.1371/journal.pntd.0012493)
Supplement: S1 File — (XLSX) [file pntd.0012493.s003.xlsx]

## Sheet: Experiment 1
Start Date	End Date	Orientation of Electric Field (EF) window	Voltage (kV/cm)	Replicate	Passed	Repelled	# of Mosquitoes in Box	# of Mosquitoes in BG-net	Total # of Mosquitoes used for experiement
2023-07-10	2023-07-11	Vertical	0	1	100	0	14	86	100
2023-07-11	2023-07-12	Vertical	3.66	1	37.3737	62.6263	2	35	99
2023-07-12	2023-07-13	Vertical	1.83	1	29	71	1	28	100
2023-07-13	2023-07-14	Vertical	9.15	1	45.9184	54.0816	1	44	98
2023-07-14	2023-07-15	Vertical	7.32	1	38.3838	61.6162	1	37	99
2023-07-15	2023-07-16	Vertical	5.49	1	34	66	2	32	100
2023-07-16	2023-07-17	Vertical	1.83	2	71	29	1	70	100
2023-07-17	2023-07-18	Vertical	0	2	97	3	7	90	100
2023-07-18	2023-07-19	Vertical	9.15	2	42	58	0	42	100
2023-07-20	2023-07-21	Vertical	7.32	2	47	53	2	45	100
2023-07-21	2023-07-22	Vertical	3.66	2	47	53	3	44	100
2023-07-22	2023-07-23	Vertical	5.49	2	43	57	1	42	100
2023-07-24	2023-07-25	Vertical	0	3	88	12	6	82	100
2023-07-25	2023-07-26	Vertical	7.32	3	43.1373	56.8627	5	39	102
2023-07-27	2023-07-28	Vertical	5.49	3	34	66	1	33	100
2023-07-28	2023-07-29	Vertical	1.83	3	51	49	3	48	100
2023-07-29	2023-07-30	Vertical	9.15	3	40	60	4	36	100
2023-07-30	2023-07-31	Vertical	3.66	3	43.8776	56.1224	4	39	98
2023-08-01	2023-08-02	Vertical	5.49	1	34	66	0	34	100
2023-08-02	2023-08-03	Vertical	1.22	1	73	27	2	71	100
2023-08-03	2023-08-04	Vertical	0.61	1	75	25	0	75	100
2023-08-04	2023-08-05	Vertical	0	1	97.9798	2.0202	3	94	99
2023-08-09	2023-08-10	Vertical	0.61	2	64.2857	35.7143	1	62	98
2023-08-10	2023-08-11	Vertical	1.22	2	45.9184	54.0816	2	43	98
2023-08-11	2023-08-12	Vertical	0	2	77.551	22.449	2	74	98
2023-08-12	2023-08-13	Vertical	5.49	2	37	63	3	34	100
2023-08-13	2023-08-14	Vertical	0.61	3	82.8283	17.1717	0	82	99
2023-08-19	2023-08-20	Vertical	1.22	3	59	41	0	59	100
2023-08-20	2023-08-21	Vertical	5.49	3	52	48	1	51	100
2023-08-21	2023-08-22	Vertical	0	3	100	0	0	101	101

## Sheet: Experiment 2
Start Date	End Date	Orientation	Distance	Voltage (kV/cm)	Replicate	Passed	Repelled	# of Mosquitoes in Box	# of Mosquitoes in BG-net	Total # of Mosquitoes used for experiement
2023-08-22	2023-08-23	Horizontal	1.64cm	0	1	78	22	3	75	100
2023-08-23	2023-08-24	Horizontal	1.64cm	0.61	1	57	43	1	56	100
2023-08-24	2023-08-25	Vertical	1.64cm	0.61	1	72	28	1	71	100
2023-08-25	2023-08-26	Horizontal	1.64cm	1.83	1	37	63	0	37	100
2023-08-26	2023-08-27	Vertical	1.64cm	0	1	86	14	0	86	100
2023-08-28	2023-08-29	Horizontal	1.64cm	3.66	1	29	71	1	28	100
2023-08-29	2023-08-30	Vertical	1.64cm	1.83	1	38.7755	61.2245	3	35	98
2023-08-31	2023-09-01	Vertical	1.64cm	3.66	1	23.2323	76.7677	2	21	99
2023-09-01	2023-09-02	Horizontal	1.64cm	3.66	2	45.4545	54.5455	2	43	99
2023-09-03	2023-09-04	Horizontal	1.64cm	0.61	2	63	37	2	61	100
2023-09-04	2023-09-05	Vertical	1.64cm	0	2	86	14	3	83	100
2023-09-05	2023-09-06	Vertical	1.64cm	3.66	2	33.3333	66.6667	0	33	99
2023-09-06	2023-09-07	Vertical	1.64cm	0.61	2	66.6667	33.3333	2	64	99
2023-09-07	2023-09-08	Vertical	1.64cm	1.83	2	28	72	2	26	100
2023-09-09	2023-09-10	Horizontal	1.64cm	1.83	2	47.9592	52.0408	1	47	98
2023-09-10	2023-09-11	Horizontal	1.64cm	0	2	88.8889	11.1111	3	85	99
2023-10-09	2023-10-10	Vertical	1.64cm	3.66	3	30	70	0	30	100
2023-10-10	2023-10-11	Horizontal	1.64cm	3.66	3	42.4242	57.5758	2	40	99
2023-10-11	2023-10-12	Vertical	1.64cm	1.83	3	29	71	5	24	100
2023-10-12	2023-10-13	Vertical	1.64cm	0.61	3	70.7071	29.2929	0	70	99
2023-10-13	2023-10-14	Horizontal	1.64cm	0.61	3	81	19	0	81	100
2023-10-14	2023-10-15	Horizontal	1.64cm	1.83	3	58.5859	41.4141	3	55	99
2023-10-15	2023-10-16	Vertical	1.64cm	0	3	92.9293	7.07071	5	87	99
2023-10-16	2023-10-17	Horizontal	1.64cm	0	3	81	19	2	79	100

## Sheet: Experiment 3
Start Date	End Date	Orientation	Distance	Voltage (kV/cm)	Replicate	Passed	Repelled	# of Mosquitoes in Box	# of Mosquitoes in BG-net	Total # of Mosquitoes used for experiement
2023-10-18	2023-10-19	vertical	2.64cm	0	1	94	6	5	89	100
2023-10-19	2023-10-20	vertical	2.64cm	0.61	1	91.9192	8.08081	2	89	99
2023-10-20	2023-10-21	vertical	1.64cm	0.61	1	80.2083	19.7917	4	73	96
2023-10-21	2023-10-22	vertical	2.64cm	1.83	1	71.7172	28.2828	1	70	99
2023-10-22	2023-10-23	vertical	1.64cm	1.83	1	45	55	2	43	100
2023-10-24	2023-10-25	vertical	1.64cm	0	1	88	12	6	82	100
2023-10-25	2023-10-26	vertical	1.64cm	3.66	1	27	73	2	25	100
2023-10-27	2023-10-28	vertical	2.64cm	3.66	1	46.9388	53.0612	2	44	98
2023-10-28	2023-10-29	vertical	2.64cm	3.66	2	48.9362	51.0638	7	39	94
2023-10-29	2023-10-30	vertical	1.64cm	1.83	2	29.2929	70.7071	6	23	99
2023-10-30	2023-10-31	vertical	1.64cm	0.61	2	56	44	7	49	100
2023-10-31	2023-11-01	vertical	2.64cm	0	2	95	5	15	80	100
2023-11-01	2023-11-02	vertical	1.64cm	0	2	84	16	4	80	100
2023-11-02	2023-11-03	vertical	2.64cm	1.83	2	46.9388	53.0612	5	41	98
2023-11-03	2023-11-04	vertical	1.64cm	3.66	2	27.551	72.449	4	23	98
2023-11-04	2023-11-05	vertical	2.64cm	0.61	2	82.6531	17.3469	4	77	98
2023-11-05	2023-11-06	vertical	1.64cm	3.66	3	32.6531	67.3469	3	29	98
2023-11-06	2023-11-07	vertical	1.64cm	0	3	71	29	6	65	100
2023-11-07	2023-11-08	vertical	2.64cm	0	3	89.899	10.101	7	82	99
2023-11-08	2023-11-09	vertical	1.64cm	1.83	3	32.967	67.033	8	22	91
2023-11-09	2023-11-10	vertical	2.64cm	0.61	3	82	18	6	76	100
2023-11-10	2023-11-11	vertical	2.64cm	3.66	3	44.898	55.102	5	39	98
2023-11-11	2023-11-12	vertical	2.64cm	1.83	3	56	44	3	53	100
2023-11-12	2023-11-13	vertical	1.64cm	0.61	3	49	51	5	44	100

## Sheet: Dictionary
Column	Refers to
Start Date	The date the experimental run started
End Date	The date the experimental run ended
Orientation	The orientation of the insulated Conductor Wires (ICW)
Distance	The distance between the ICW
Voltage (kV/cm)	The Electric Field stength (kV/cm) tested
Replicate	The replicate of the experimental run
Passed	The number of Aedes aegypti females that passed through the Electric Field (EF) window
Repelled	The number of Aedes aegypti females that did not pass through the EF window
# of Mosquitoes in Box	The number of Aedes aegypti females that passed through the EF window but were not captured by the BG-pro trap
# of Mosquitoes in BG-net	The number of Aedes aegypti females that passed through the EF window and were captured by the BG-pro trap
Total # of Mosquitoes used for experiement	The total number of Aedes aegypti females used for each experiemental run
