# Supplementary material for: Repelling Aedes aegypti mosquitoes with electric fields using insulated conductor wires
Source: PLoS Negl Trop Dis. 2024 Sep 13;18(9):e0012493. doi: 10.1371/journal.pntd.0012493 (PMC11424001; doi:10.1371/journal.pntd.0012493)
Supplement: S2 File — (XLSX) [file pntd.0012493.s004.xlsx]

## Sheet: Experiment 1
Date	Time	Temperature	Humidity
2023-07-10	11:00:00	22.1767	48.142
2023-07-10	11:10:00	22.1231	47.0205
2023-07-10	11:20:00	22.0802	46.2957
2023-07-10	11:30:00	22.0802	46.5627
2023-07-10	11:40:00	22.0695	47.6537
2023-07-10	11:50:00	22.1017	50.1943
2023-07-10	12:00:00	22.0588	48.7142
2023-07-10	12:10:00	22.0159	49.6374
2023-07-10	12:20:00	22.0373	49.8357
2023-07-10	12:30:00	21.9837	49.9654
2023-07-10	12:40:00	22.0266	49.1414
2023-07-10	12:50:00	21.9622	49.2025
2023-07-10	13:00:00	22.0051	49.5382
2023-07-10	13:10:00	21.9944	50.6826
2023-07-10	13:20:00	22.0051	51.0335
2023-07-10	13:30:00	22.0159	51.209
2023-07-10	13:40:00	22.0051	51.1785
2023-07-10	13:50:00	22.0588	51.4913
2023-07-10	14:00:00	22.0266	51.3235
2023-07-10	14:10:00	22.0588	52.0177
2023-07-10	14:20:00	22.048	52.2771
2023-07-10	14:30:00	22.0051	50.942
2023-07-10	14:40:00	22.0588	51.4074
2023-07-10	14:50:00	21.9944	50.9115
2023-07-10	15:00:00	22.0266	51.0335
2023-07-10	15:10:00	22.0051	50.942
2023-07-10	15:20:00	22.0266	50.8581
2023-07-10	15:30:00	21.9944	50.8581
2023-07-10	15:40:00	22.0051	51.9338
2023-07-10	15:50:00	22.0373	52.3382
2023-07-10	16:00:00	21.9944	51.3235
2023-07-10	16:10:00	22.048	52.3687
2023-07-10	16:20:00	22.0159	52.3076
2023-07-10	16:30:00	22.0373	52.6586
2023-07-10	16:40:00	22.0051	51.9033
2023-07-10	16:50:00	21.9837	52.3687
2023-07-10	17:00:00	22.0373	52.8875
2023-07-10	17:10:00	22.0266	53.0935
2023-07-10	17:20:00	22.0588	52.857
2023-07-10	17:30:00	22.0159	52.857
2023-07-10	17:40:00	22.0802	52.7425
2023-07-10	17:50:00	22.048	52.3076
2023-07-10	18:00:00	22.0695	52.6586
2023-07-10	18:10:00	22.0802	52.3687
2023-07-10	18:20:00	22.048	52.6891
2023-07-10	18:30:00	22.0695	52.5136
2023-07-10	18:40:00	22.0266	52.6586
2023-07-10	18:50:00	22.0266	52.8341
2023-07-10	19:00:00	22.0051	53.1774
2023-07-10	19:10:00	21.9086	53.4444
2023-07-10	19:20:00	21.7692	53.0096
2023-07-10	19:30:00	21.7584	53.0401
2023-07-10	19:40:00	21.6834	53.4749
2023-07-10	19:50:00	21.7048	53.7649
2023-07-10	20:00:00	21.6941	53.9709
2023-07-10	20:10:00	21.6726	54.0548
2023-07-10	20:20:00	21.7155	54.2303
2023-07-10	20:30:00	21.6726	54.0014
2023-07-10	20:40:00	21.6941	53.9403
2023-07-10	20:50:00	21.6512	54.1463
2023-07-10	21:00:00	21.6405	54.2303
2023-07-10	21:10:00	21.6405	54.4897
2023-07-10	21:20:00	21.619	54.5202
2023-07-10	21:30:00	21.6405	54.2303
2023-07-10	21:40:00	21.6405	55.6264
2023-07-10	21:50:00	21.6619	55.161
2023-07-10	22:00:00	21.6405	55.4204
2023-07-10	22:10:00	21.6726	54.5507
2023-07-10	22:20:00	21.6619	54.1997
2023-07-10	22:30:00	21.6512	54.5812
2023-07-10	22:40:00	21.6834	54.3752
2023-07-10	22:50:00	21.6512	54.3142
2023-07-10	23:00:00	21.6834	53.6504
2023-07-10	23:10:00	21.6834	54.3752
2023-07-10	23:20:00	21.6512	54.1463
2023-07-10	23:30:00	21.6941	55.1916
2023-07-10	23:40:00	21.6619	54.7796
2023-07-10	23:50:00	21.6726	54.6117
2023-07-11	00:00:00	21.6405	55.3899
2023-07-11	00:10:00	21.6405	54.5507
2023-07-11	00:20:00	21.6405	54.5507
2023-07-11	00:30:00	21.619	54.894
2023-07-11	00:40:00	21.6726	55.5044
2023-07-11	00:50:00	21.6834	55.3365
2023-07-11	01:00:00	21.6834	55.161
2023-07-11	01:10:00	21.7263	55.0466
2023-07-11	01:20:00	21.6941	54.9856
2023-07-11	01:30:00	21.6726	54.7262
2023-07-11	01:40:00	21.6941	55.3365
2023-07-11	01:50:00	21.6619	55.3899
2023-07-11	02:00:00	21.6619	54.4057
2023-07-11	02:10:00	21.619	54.6041
2023-07-11	02:20:00	21.6405	54.6651
2023-07-11	02:30:00	21.6405	54.7796
2023-07-11	02:40:00	21.6297	54.7491
2023-07-11	02:50:00	21.6512	55.3899
2023-07-11	03:00:00	21.6512	55.3899
2023-07-11	03:10:00	21.6726	54.2913
2023-07-11	03:20:00	21.7048	54.1692
2023-07-11	03:30:00	21.6834	54.2608
2023-07-11	03:40:00	21.6941	54.1692
2023-07-11	03:50:00	21.6941	54.5202
2023-07-11	04:00:00	21.6619	54.8406
2023-07-11	04:10:00	21.6834	54.4897
2023-07-11	04:20:00	21.6405	54.8406
2023-07-11	04:30:00	21.6512	55.1
2023-07-11	04:40:00	21.6405	55.0161
2023-07-11	04:50:00	21.6297	55.161
2023-07-11	05:00:00	21.6512	55.161
2023-07-11	05:10:00	21.6405	54.9856
2023-07-11	05:20:00	21.6512	54.7262
2023-07-11	05:30:00	21.7048	54.8406
2023-07-11	05:40:00	21.6726	54.5812
2023-07-11	05:50:00	21.7048	54.3447
2023-07-11	06:00:00	21.6941	54.2608
2023-07-11	06:10:00	21.6619	54.4897
2023-07-11	06:20:00	21.6834	54.6117
2023-07-11	06:30:00	21.6405	55.0161
2023-07-11	06:40:00	21.6619	55.1
2023-07-11	06:50:00	21.6405	55.306
2023-07-11	07:00:00	21.6405	55.1
2023-07-11	07:10:00	21.7906	54.8711
2023-07-11	07:20:00	21.8872	54.6041
2023-07-11	07:30:00	22.0051	56.4352
2023-07-11	07:40:00	22.0588	57.5109
2023-07-11	07:50:00	22.166	59.052
2023-07-11	08:00:00	22.166	58.6172
2023-07-11	08:10:00	22.1982	56.6411
2023-07-11	08:20:00	22.1553	56.7556
2023-07-11	08:30:00	22.1875	55.8553
2023-07-11	08:40:00	22.1231	55.4204
2023-07-11	08:50:00	22.1767	55.5883
2023-07-11	09:00:00	22.1231	55.9087
2023-07-11	09:10:00	22.166	55.7104
2023-07-11	09:20:00	22.1231	55.7943
2023-07-11	09:30:00	22.166	55.6493
2023-07-11	09:40:00	22.1124	55.3594
2023-07-11	09:50:00	22.166	55.1
2023-07-11	10:00:00	22.1446	55.7104
2023-07-11	10:10:00	22.3483	57.2515
2023-07-11	10:20:00	22.4127	57.8313
2023-07-11	10:30:00	22.3591	58.3806
2023-07-11	10:40:00	22.3054	58.4951
2023-07-11	10:50:00	22.3162	59.5174
2023-07-11	11:00:00	22.3162	58.9071
2023-07-11	11:10:00	22.1982	59.3725
2023-07-11	11:20:00	22.166	59.3114
2023-07-11	11:30:00	22.1446	59.403
2023-07-11	11:40:00	22.1124	59.6853
2023-07-11	11:50:00	22.0588	59.6319
2023-07-11	12:00:00	22.1124	59.6853
2023-07-11	12:10:00	22.1017	59.7463
2023-07-11	12:20:00	22.0695	59.9752
2023-07-11	12:30:00	22.1124	59.6853
2023-07-11	12:40:00	22.1231	59.4869
2023-07-11	12:50:00	22.0588	59.7463
2023-07-11	13:00:00	22.048	59.8607
2023-07-11	13:10:00	22.1017	60.0667
2023-07-11	13:20:00	22.0909	59.5403
2023-07-11	13:30:00	22.0802	59.7768
2023-07-11	13:40:00	22.1446	59.5785
2023-07-11	13:50:00	22.0909	59.5708
2023-07-11	14:00:00	22.1017	59.7768
2023-07-11	14:10:00	22.1338	59.3114
2023-07-11	14:20:00	22.1231	59.5098
2023-07-11	14:30:00	22.0802	59.8913
2023-07-11	14:40:00	22.0802	59.8302
2023-07-11	14:50:00	22.1231	59.3419
2023-07-11	15:00:00	22.1124	59.7463
2023-07-11	15:10:00	22.0588	60.0667
2023-07-11	15:20:00	22.1017	59.6319
2023-07-11	15:30:00	22.1338	59.5403
2023-07-11	15:40:00	22.0695	59.3114
2023-07-11	15:50:00	22.1124	59.4869
2023-07-11	16:00:00	22.1767	59.6624
2023-07-11	16:10:00	22.1338	59.4259
2023-07-11	16:20:00	22.1338	59.8913
2023-07-11	16:30:00	22.0909	55.6188
2023-07-11	16:40:00	21.9622	54.4897
2023-07-11	16:50:00	21.9622	53.4673
2023-07-11	17:00:00	21.9515	55.8248
2023-07-11	17:10:00	21.9837	56.5801
2023-07-11	17:20:00	22.0373	57.6864
2023-07-11	17:30:00	22.0266	58.2052
2023-07-11	17:40:00	22.0588	54.3447
2023-07-11	17:50:00	21.9837	53.4673
2023-07-11	18:00:00	22.0373	55.1839
2023-07-11	18:10:00	22.0373	56.3436
2023-07-11	18:20:00	22.0909	57.5109
2023-07-11	18:30:00	22.0051	53.8793
2023-07-11	18:40:00	21.9944	53.2079
2023-07-11	18:50:00	21.9944	56.5801
2023-07-11	19:00:00	21.9622	57.3965
2023-07-11	19:10:00	21.9193	58.7316
2023-07-11	19:20:00	21.855	59.1894
2023-07-11	19:30:00	21.7584	59.6853
2023-07-11	19:40:00	21.7584	59.5708
2023-07-11	19:50:00	21.7584	59.6853
2023-07-11	20:00:00	21.6941	60.0896
2023-07-11	20:10:00	21.6619	54.6117
2023-07-11	20:20:00	21.5976	53.7954
2023-07-11	20:30:00	21.619	56.4352
2023-07-11	20:40:00	21.6405	57.5109
2023-07-11	20:50:00	21.7048	58.64
2023-07-11	21:00:00	21.6834	59.2199
2023-07-11	21:10:00	21.7584	59.3954
2023-07-11	21:20:00	21.7155	59.7463
2023-07-11	21:30:00	21.7155	59.6319
2023-07-11	21:40:00	21.737	60.2117
2023-07-11	21:50:00	21.7048	60.0667
2023-07-11	22:00:00	21.6726	59.9752
2023-07-11	22:10:00	21.737	60.0362
2023-07-11	22:20:00	21.6941	59.9752
2023-07-11	22:30:00	21.7263	60.0057
2023-07-11	22:40:00	21.737	60.1812
2023-07-11	22:50:00	21.7584	60.0057
2023-07-11	23:00:00	21.7799	60.0896
2023-07-11	23:10:00	21.737	60.1201
2023-07-11	23:20:00	21.7584	59.7463
2023-07-11	23:30:00	21.7477	59.6013
2023-07-11	23:40:00	21.7155	59.6548
2023-07-11	23:50:00	21.7584	59.3343
2023-07-12	00:00:00	21.7048	59.7692
2023-07-12	00:10:00	21.7263	59.8913
2023-07-12	00:20:00	21.7584	60.5855
2023-07-12	00:30:00	21.7263	60.2651
2023-07-12	00:40:00	21.7584	59.8607
2023-07-12	00:50:00	21.6512	55.2755
2023-07-12	01:00:00	21.6405	53.536
2023-07-12	01:10:00	21.5976	55.2755
2023-07-12	01:20:00	21.6512	57.7169
2023-07-12	01:30:00	21.6405	58.64
2023-07-12	01:40:00	21.7155	59.3954
2023-07-12	01:50:00	21.7048	59.4564
2023-07-12	02:00:00	21.7584	60.0667
2023-07-12	02:10:00	21.7584	59.9142
2023-07-12	02:20:00	21.7584	59.7463
2023-07-12	02:30:00	21.7692	59.4564
2023-07-12	02:40:00	21.737	59.6853
2023-07-12	02:50:00	21.7584	59.6319
2023-07-12	03:00:00	21.7477	59.8607
2023-07-12	03:10:00	21.7584	59.7997
2023-07-12	03:20:00	21.7799	59.6853
2023-07-12	03:30:00	21.737	59.1665
2023-07-12	03:40:00	21.8014	59.2809
2023-07-12	03:50:00	21.7584	59.1665
2023-07-12	04:00:00	21.8121	60.0896
2023-07-12	04:10:00	21.7799	60.3795
2023-07-12	04:20:00	21.7799	59.3954
2023-07-12	04:30:00	21.8121	60.1812
2023-07-12	04:40:00	21.7692	61.1959
2023-07-12	04:50:00	21.7584	59.0215
2023-07-12	05:00:00	21.6297	53.5665
2023-07-12	05:10:00	21.619	52.3458
2023-07-12	05:20:00	21.5976	54.4057
2023-07-12	05:30:00	21.6726	56.4962
2023-07-12	05:40:00	21.7263	57.076
2023-07-12	05:50:00	21.7584	58.0068
2023-07-12	06:00:00	21.7906	59.0215
2023-07-12	06:10:00	21.7906	58.6706
2023-07-12	06:20:00	21.7584	59.136
2023-07-12	06:30:00	21.7799	59.136
2023-07-12	06:40:00	21.737	58.5866
2023-07-12	06:50:00	21.7263	58.8155
2023-07-12	07:00:00	21.7584	58.991
2023-07-12	07:10:00	21.8443	59.1054
2023-07-12	07:20:00	22.0051	58.5866
2023-07-12	07:30:00	22.0159	55.5959
2023-07-12	07:40:00	22.0695	54.7796
2023-07-12	07:50:00	22.0909	54.7185
2023-07-12	08:00:00	22.0802	54.3676
2023-07-12	08:10:00	22.1338	54.1387
2023-07-12	08:20:00	22.1017	54.0243
2023-07-12	08:30:00	22.1124	53.3224
2023-07-12	08:40:00	22.0802	53.4444
2023-07-12	08:50:00	22.0695	53.3529
2023-07-12	09:00:00	22.0802	53.6428
2023-07-12	09:10:00	22.048	53.7649
2023-07-12	09:20:00	22.0802	53.8488
2023-07-12	09:30:00	22.0588	53.7878
2023-07-12	09:40:00	22.1338	53.6199
2023-07-12	09:50:00	22.1231	53.6733
2023-07-12	10:00:00	22.1338	53.5284
2023-07-12	10:10:00	22.2089	53.7878
2023-07-12	10:20:00	22.3698	54.4286
2023-07-12	10:30:00	22.4663	52.9485
2023-07-12	10:40:00	22.3162	52.4221
2023-07-12	10:50:00	22.2733	52.2771
2023-07-12	11:00:00	22.2625	54.5431
2023-07-12	11:10:00	22.2196	52.5976
2023-07-12	11:20:00	22.1338	53.269
2023-07-12	11:30:00	22.048	53.4673
2023-07-12	11:40:00	22.0266	53.1774
2023-07-12	11:50:00	21.9408	53.3834
2023-07-12	12:00:00	21.9837	53.4673
2023-07-12	12:10:00	21.8872	53.4978
2023-07-12	12:20:00	21.9301	53.9098
2023-07-12	12:30:00	21.9086	53.9098
2023-07-12	12:40:00	21.9301	53.8183
2023-07-12	12:50:00	21.973	53.8488
2023-07-12	13:00:00	21.9515	54.1997
2023-07-12	13:10:00	22.0266	54.1387
2023-07-12	13:20:00	22.0159	54.1997
2023-07-12	13:30:00	22.0051	53.7038
2023-07-12	13:40:00	22.0159	53.7038
2023-07-12	13:50:00	21.9837	53.2079
2023-07-12	14:00:00	22.0159	53.8488
2023-07-12	14:10:00	21.9301	53.1545
2023-07-12	14:20:00	21.9622	53.9937
2023-07-12	14:30:00	21.9193	54.1997
2023-07-12	14:40:00	21.9837	53.3224
2023-07-12	14:50:00	21.9301	54.0548
2023-07-12	15:00:00	21.973	53.6428
2023-07-12	15:10:00	22.0051	53.3529
2023-07-12	15:20:00	21.9837	53.063
2023-07-12	15:30:00	22.0588	53.1774
2023-07-12	15:40:00	22.0159	53.5284
2023-07-12	15:50:00	22.0266	53.1545
2023-07-12	16:00:00	22.0159	53.6428
2023-07-12	16:10:00	21.9837	53.3224
2023-07-12	16:20:00	21.9837	53.3529
2023-07-12	16:30:00	21.9515	53.8793
2023-07-12	16:40:00	22.0159	54.1082
2023-07-12	16:50:00	21.9515	53.7343
2023-07-12	17:00:00	21.9944	53.269
2023-07-12	17:10:00	21.9837	53.7038
2023-07-12	17:20:00	21.973	53.1774
2023-07-12	17:30:00	22.0159	53.7038
2023-07-12	17:40:00	21.9515	53.7649
2023-07-12	17:50:00	22.0159	53.8488
2023-07-12	18:00:00	21.9837	53.7649
2023-07-12	18:10:00	22.0051	53.7878
2023-07-12	18:20:00	22.0051	53.9327
2023-07-12	18:30:00	21.9408	53.0935
2023-07-12	18:40:00	22.0051	53.7038
2023-07-12	18:50:00	21.973	54.0548
2023-07-12	19:00:00	22.0373	53.6428
2023-07-12	19:10:00	21.9086	53.5589
2023-07-12	19:20:00	21.8121	54.3142
2023-07-12	19:30:00	21.7584	54.6651
2023-07-12	19:40:00	21.6834	54.6651
2023-07-12	19:50:00	21.6834	54.0014
2023-07-12	20:00:00	21.6297	54.4362
2023-07-12	20:10:00	21.6405	54.2608
2023-07-12	20:20:00	21.5976	54.3447
2023-07-12	20:30:00	21.6083	54.7262
2023-07-12	20:40:00	21.6083	55.039
2023-07-12	20:50:00	21.5654	54.7262
2023-07-12	21:00:00	21.5976	54.8101
2023-07-12	21:10:00	21.5547	54.955
2023-07-12	21:20:00	21.5976	54.4057
2023-07-12	21:30:00	21.5868	54.2913
2023-07-12	21:40:00	21.6083	55.6798
2023-07-12	21:50:00	21.6297	55.451
2023-07-12	22:00:00	21.6083	54.7491
2023-07-12	22:10:00	21.6512	55.1916
2023-07-12	22:20:00	21.6297	55.7409
2023-07-12	22:30:00	21.6405	54.5202
2023-07-12	22:40:00	21.6405	54.6117
2023-07-12	22:50:00	21.6405	55.2755
2023-07-12	23:00:00	21.6726	55.1
2023-07-12	23:10:00	21.6297	54.6346
2023-07-12	23:20:00	21.6405	54.3447
2023-07-12	23:30:00	21.6405	54.3142
2023-07-12	23:40:00	21.6083	54.4057
2023-07-12	23:50:00	21.619	54.6346
2023-07-13	00:00:00	21.5761	54.3752
2023-07-13	00:10:00	21.6083	54.5812
2023-07-13	00:20:00	21.5868	54.8101
2023-07-13	00:30:00	21.6297	54.6651
2023-07-13	00:40:00	21.6297	54.9245
2023-07-13	00:50:00	21.6297	55.0695
2023-07-13	01:00:00	21.6834	55.161
2023-07-13	01:10:00	21.6619	55.306
2023-07-13	01:20:00	21.6726	55.1305
2023-07-13	01:30:00	21.6512	55.1916
2023-07-13	01:40:00	21.6083	54.7262
2023-07-13	01:50:00	21.6405	55.0466
2023-07-13	02:00:00	21.5976	55.0695
2023-07-13	02:10:00	21.619	54.7491
2023-07-13	02:20:00	21.5761	54.7262
2023-07-13	02:30:00	21.6083	54.2913
2023-07-13	02:40:00	21.6297	54.3752
2023-07-13	02:50:00	21.6405	54.3142
2023-07-13	03:00:00	21.6405	54.1997
2023-07-13	03:10:00	21.6941	54.1997
2023-07-13	03:20:00	21.6619	54.5507
2023-07-13	03:30:00	21.6726	54.4362
2023-07-13	03:40:00	21.6834	54.4362
2023-07-13	03:50:00	21.6405	54.3447
2023-07-13	04:00:00	21.6512	54.2913
2023-07-13	04:10:00	21.619	54.4057
2023-07-13	04:20:00	21.5976	54.1463
2023-07-13	04:30:00	21.5976	54.1463
2023-07-13	04:40:00	21.5976	54.3142
2023-07-13	04:50:00	21.6405	54.1463
2023-07-13	05:00:00	21.6512	54.0014
2023-07-13	05:10:00	21.6512	54.0319
2023-07-13	05:20:00	21.6726	53.8259
2023-07-13	05:30:00	21.6941	53.8259
2023-07-13	05:40:00	21.6405	53.6504
2023-07-13	05:50:00	21.6512	53.7115
2023-07-13	06:00:00	21.6405	54.0548
2023-07-13	06:10:00	21.619	53.7343
2023-07-13	06:20:00	21.6297	54.1997
2023-07-13	06:30:00	21.5868	54.2913
2023-07-13	06:40:00	21.6297	53.9403
2023-07-13	06:50:00	21.6083	54.1463
2023-07-13	07:00:00	21.619	54.5812
2023-07-13	07:10:00	21.7799	53.8793
2023-07-13	07:20:00	21.8657	53.9632
2023-07-13	07:30:00	21.9301	52.918
2023-07-13	07:40:00	22.0266	52.6586
2023-07-13	07:50:00	22.0373	52.9485
2023-07-13	08:00:00	22.0695	52.979
2023-07-13	08:10:00	22.1338	53.124
2023-07-13	08:20:00	22.1124	53.3529
2023-07-13	08:30:00	22.1446	52.7425
2023-07-13	08:40:00	22.1231	52.6891
2023-07-13	08:50:00	22.0802	52.4221
2023-07-13	09:00:00	22.1017	52.857
2023-07-13	09:10:00	22.0373	52.712
2023-07-13	09:20:00	22.0802	52.5136
2023-07-13	09:30:00	22.0588	52.979
2023-07-13	09:40:00	22.0802	52.5976
2023-07-13	09:50:00	22.1124	52.6891
2023-07-13	10:00:00	22.1017	52.5136
2023-07-13	10:10:00	22.1553	53.3529
2023-07-13	10:20:00	22.3162	53.8793
2023-07-13	10:30:00	22.2625	51.9338
2023-07-13	10:40:00	22.2411	51.2929
2023-07-13	10:50:00	22.1338	51.7583
2023-07-13	11:00:00	22.0051	52.1093
2023-07-13	11:10:00	22.048	52.3076
2023-07-13	11:20:00	21.9086	52.8646
2023-07-13	11:30:00	21.8979	52.4831
2023-07-13	11:40:00	21.8979	52.5136
2023-07-13	11:50:00	21.8228	52.8036
2023-07-13	12:00:00	21.9193	52.8646
2023-07-13	12:10:00	21.9193	53.1545
2023-07-13	12:20:00	21.8764	53.124
2023-07-13	12:30:00	21.9515	52.5136
2023-07-13	12:40:00	21.9301	52.8646
2023-07-13	12:50:00	21.855	53.1545
2023-07-13	13:00:00	21.9086	53.0401
2023-07-13	13:10:00	21.8335	53.2384
2023-07-13	13:20:00	21.9086	52.5747
2023-07-13	13:30:00	21.8228	52.7196
2023-07-13	13:40:00	21.855	53.063
2023-07-13	13:50:00	21.8979	53.185
2023-07-13	14:00:00	21.8335	52.6586
2023-07-13	14:10:00	21.8979	52.2237
2023-07-13	14:20:00	21.9301	52.8341
2023-07-13	14:30:00	21.8657	53.063
2023-07-13	14:40:00	21.9622	52.857
2023-07-13	14:50:00	21.8872	52.773
2023-07-13	15:00:00	21.9301	52.773
2023-07-13	15:10:00	21.8979	53.0096
2023-07-13	15:20:00	21.8121	52.8341
2023-07-13	15:30:00	21.8872	52.979
2023-07-13	15:40:00	21.7906	53.7115
2023-07-13	15:50:00	21.8979	52.3992
2023-07-13	16:00:00	21.8228	53.269
2023-07-13	16:10:00	21.8228	53.0935
2023-07-13	16:20:00	21.8764	52.8646
2023-07-13	16:30:00	21.8443	53.185
2023-07-13	16:40:00	21.973	52.5136
2023-07-13	16:50:00	21.9193	52.3382
2023-07-13	17:00:00	21.8657	53.3224
2023-07-13	17:10:00	21.9837	52.1932
2023-07-13	17:20:00	21.8657	52.2848
2023-07-13	17:30:00	21.9301	52.5747
2023-07-13	17:40:00	21.8872	52.8646
2023-07-13	17:50:00	21.8872	52.2542
2023-07-13	18:00:00	21.8764	52.5136
2023-07-13	18:10:00	21.8014	52.4831
2023-07-13	18:20:00	21.8872	52.5747
2023-07-13	18:30:00	21.8335	52.8646
2023-07-13	18:40:00	21.8979	51.9948
2023-07-13	18:50:00	21.9515	51.6134
2023-07-13	19:00:00	21.8979	52.8341
2023-07-13	19:10:00	21.8657	52.6586
2023-07-13	19:20:00	21.6834	53.4749
2023-07-13	19:30:00	21.6941	53.9098
2023-07-13	19:40:00	21.5976	53.8869
2023-07-13	19:50:00	21.619	53.9709
2023-07-13	20:00:00	21.5439	53.9098
2023-07-13	20:10:00	21.5225	54.2303
2023-07-13	20:20:00	21.5547	54.4057
2023-07-13	20:30:00	21.4903	54.2913
2023-07-13	20:40:00	21.5761	53.7954
2023-07-13	20:50:00	21.5761	53.9098
2023-07-13	21:00:00	21.5654	54.1692
2023-07-13	21:10:00	21.6405	53.7115
2023-07-13	21:20:00	21.6083	54.2913
2023-07-13	21:30:00	21.5439	54.4668
2023-07-13	21:40:00	21.6405	53.5055
2023-07-13	21:50:00	21.5761	54.6346
2023-07-13	22:00:00	21.5761	54.1692
2023-07-13	22:10:00	21.5761	53.7343
2023-07-13	22:20:00	21.4581	53.5894
2023-07-13	22:30:00	21.5225	53.9403
2023-07-13	22:40:00	21.4796	54.955
2023-07-13	22:50:00	21.5439	54.7796
2023-07-13	23:00:00	21.5547	54.6651
2023-07-13	23:10:00	21.4903	54.3447
2023-07-13	23:20:00	21.5761	53.6199
2023-07-13	23:30:00	21.501	53.33
2023-07-13	23:40:00	21.501	52.7502
2023-07-13	23:50:00	21.619	52.4602
2023-07-14	00:00:00	21.5868	52.7807
2023-07-14	00:10:00	21.5654	52.7196
2023-07-14	00:20:00	21.6297	53.185
2023-07-14	00:30:00	21.5547	53.5894
2023-07-14	00:40:00	21.5761	53.536
2023-07-14	00:50:00	21.5439	53.7954
2023-07-14	01:00:00	21.4903	53.8869
2023-07-14	01:10:00	21.5439	54.1463
2023-07-14	01:20:00	21.4796	54.6041
2023-07-14	01:30:00	21.5547	54.0548
2023-07-14	01:40:00	21.5332	54.5507
2023-07-14	01:50:00	21.5225	54.3447
2023-07-14	02:00:00	21.619	53.7343
2023-07-14	02:10:00	21.5868	53.5665
2023-07-14	02:20:00	21.5761	53.7343
2023-07-14	02:30:00	21.6405	53.9403
2023-07-14	02:40:00	21.6083	54.1463
2023-07-14	02:50:00	21.5439	53.6809
2023-07-14	03:00:00	21.619	53.7954
2023-07-14	03:10:00	21.5547	53.6504
2023-07-14	03:20:00	21.5654	53.2155
2023-07-14	03:30:00	21.5118	53.6199
2023-07-14	03:40:00	21.4903	53.4444
2023-07-14	03:50:00	21.5654	53.5055
2023-07-14	04:00:00	21.5332	53.5665
2023-07-14	04:10:00	21.5761	53.536
2023-07-14	04:20:00	21.6512	53.4749
2023-07-14	04:30:00	21.619	53.4444
2023-07-14	04:40:00	21.5868	53.5055
2023-07-14	04:50:00	21.6512	53.4749
2023-07-14	05:00:00	21.5761	54.0548
2023-07-14	05:10:00	21.5976	53.6504
2023-07-14	05:20:00	21.5976	53.7115
2023-07-14	05:30:00	21.5118	53.5894
2023-07-14	05:40:00	21.5761	53.6199
2023-07-14	05:50:00	21.4903	53.7343
2023-07-14	06:00:00	21.5654	53.5665
2023-07-14	06:10:00	21.5439	53.4444
2023-07-14	06:20:00	21.5332	53.6809
2023-07-14	06:30:00	21.6297	53.5665
2023-07-14	06:40:00	21.6405	53.8259
2023-07-14	06:50:00	21.5761	53.8564
2023-07-14	07:00:00	21.6405	53.7343
2023-07-14	07:10:00	21.6941	53.8564
2023-07-14	07:20:00	21.7799	53.7115
2023-07-14	07:30:00	21.8764	53.6199
2023-07-14	07:40:00	21.8443	53.7878
2023-07-14	07:50:00	21.9515	53.6733
2023-07-14	08:00:00	21.9408	53.6733
2023-07-14	08:10:00	21.9408	53.4978
2023-07-14	08:20:00	22.0373	53.4139
2023-07-14	08:30:00	21.9944	53.269
2023-07-14	08:40:00	21.9837	52.9485
2023-07-14	08:50:00	22.0695	52.773
2023-07-14	09:00:00	21.9837	52.8875
2023-07-14	09:10:00	22.0266	52.8036
2023-07-14	09:20:00	22.0159	53.269
2023-07-14	09:30:00	21.9515	53.0935
2023-07-14	09:40:00	22.048	52.979
2023-07-14	09:50:00	21.9301	53.0935
2023-07-14	10:00:00	22.0266	53.1545
2023-07-14	10:10:00	22.0266	53.7038
2023-07-14	10:20:00	22.1767	52.2771
2023-07-14	10:30:00	22.2196	53.0324
2023-07-14	10:40:00	22.1446	52.8875
2023-07-14	10:50:00	22.2196	52.8875
2023-07-14	11:00:00	22.1982	53.3224
2023-07-14	11:10:00	22.1875	54.3447
2023-07-14	11:20:00	22.0588	54.0243
2023-07-14	11:30:00	21.9944	54.1997
2023-07-14	11:40:00	21.9944	53.9632
2023-07-14	11:50:00	21.8657	53.4978
2023-07-14	12:00:00	21.9408	54.2837
2023-07-14	12:10:00	21.8335	54.0243
2023-07-14	12:20:00	21.9515	53.5894
2023-07-14	12:30:00	21.8657	53.7878
2023-07-14	12:40:00	21.9515	53.9937
2023-07-14	12:50:00	21.9301	54.4897
2023-07-14	13:00:00	21.9301	53.7343
2023-07-14	13:10:00	21.9944	54.1082
2023-07-14	13:20:00	21.9193	54.6346
2023-07-14	13:30:00	22.0159	53.9632
2023-07-14	13:40:00	21.9301	53.5589
2023-07-14	13:50:00	21.9837	53.3529
2023-07-14	14:00:00	21.9515	52.8646
2023-07-14	14:10:00	21.8764	53.6199
2023-07-14	14:20:00	21.9622	53.269
2023-07-14	14:30:00	21.8443	53.7649
2023-07-14	14:40:00	21.9622	53.1545
2023-07-14	14:50:00	21.8443	53.2384
2023-07-14	15:00:00	21.9622	53.0401
2023-07-14	15:10:00	21.9086	53.4978
2023-07-14	15:20:00	21.9193	52.1932
2023-07-14	15:30:00	21.973	52.1932
2023-07-14	15:40:00	21.9086	52.5747
2023-07-14	15:50:00	22.0159	52.8036
2023-07-14	16:00:00	21.9301	52.3992
2023-07-14	16:10:00	21.9837	52.1627
2023-07-14	16:20:00	21.9515	52.2542
2023-07-14	16:30:00	21.9086	51.1175
2023-07-14	16:40:00	21.9622	50.6826
2023-07-14	16:50:00	21.8764	51.6134
2023-07-14	17:00:00	21.9408	51.7888
2023-07-14	17:10:00	21.855	50.6826
2023-07-14	17:20:00	21.9408	51.2701
2023-07-14	17:30:00	21.8657	51.3845
2023-07-14	17:40:00	21.9515	51.003
2023-07-14	17:50:00	21.855	50.4232
2023-07-14	18:00:00	21.973	50.942
2023-07-14	18:10:00	21.9408	51.3845
2023-07-14	18:20:00	21.9408	51.3235
2023-07-14	18:30:00	21.9837	51.5829
2023-07-14	18:40:00	21.8979	50.6521
2023-07-14	18:50:00	21.973	51.2319
2023-07-14	19:00:00	21.9086	50.9496
2023-07-14	19:10:00	21.855	50.8275
2023-07-14	19:20:00	21.6834	50.6597
2023-07-14	19:30:00	21.6834	50.179
2023-07-14	19:40:00	21.5868	49.7594
2023-07-14	19:50:00	21.619	51.1022
2023-07-14	20:00:00	21.5439	51.827
2023-07-14	20:10:00	21.6405	52.9256
2023-07-14	20:20:00	21.5976	53.5665
2023-07-14	20:30:00	21.6083	53.391
2023-07-14	20:40:00	21.6405	53.7649
2023-07-14	20:50:00	21.5976	53.391
2023-07-14	21:00:00	21.6405	53.6199
2023-07-14	21:10:00	21.6083	54.2303
2023-07-14	21:20:00	21.6405	54.2913
2023-07-14	21:30:00	21.619	54.4057
2023-07-14	21:40:00	21.5868	54.7796
2023-07-14	21:50:00	21.6297	54.6956
2023-07-14	22:00:00	21.5439	54.7262
2023-07-14	22:10:00	21.5976	54.6041
2023-07-14	22:20:00	21.5439	55.306
2023-07-14	22:30:00	21.6297	55.5044
2023-07-14	22:40:00	21.5761	55.4738
2023-07-14	22:50:00	21.6405	55.5654
2023-07-14	23:00:00	21.6405	55.5654
2023-07-14	23:10:00	21.6083	55.2755
2023-07-14	23:20:00	21.6619	55.1305
2023-07-14	23:30:00	21.6297	54.6651
2023-07-14	23:40:00	21.6512	55.2144
2023-07-14	23:50:00	21.6083	55.8553
2023-07-15	00:00:00	21.6405	55.9164
2023-07-15	00:10:00	21.5976	55.8553
2023-07-15	00:20:00	21.5976	56.1452
2023-07-15	00:30:00	21.619	56.3741
2023-07-15	00:40:00	21.5761	55.7714
2023-07-15	00:50:00	21.6297	54.9245
2023-07-15	01:00:00	21.5761	57.3049
2023-07-15	01:10:00	21.6726	56.6717
2023-07-15	01:20:00	21.619	55.9698
2023-07-15	01:30:00	21.5976	55.3289
2023-07-15	01:40:00	21.6405	55.2144
2023-07-15	01:50:00	21.619	54.6346
2023-07-15	02:00:00	21.6405	54.955
2023-07-15	02:10:00	21.6619	56.4657
2023-07-15	02:20:00	21.6405	56.3817
2023-07-15	02:30:00	21.6941	54.8101
2023-07-15	02:40:00	21.619	54.8101
2023-07-15	02:50:00	21.6405	54.9245
2023-07-15	03:00:00	21.6297	55.1305
2023-07-15	03:10:00	21.5547	55.245
2023-07-15	03:20:00	21.6405	55.5044
2023-07-15	03:30:00	21.6083	55.9698
2023-07-15	03:40:00	21.6619	54.8406
2023-07-15	03:50:00	21.6726	55.5044
2023-07-15	04:00:00	21.6405	55.3365
2023-07-15	04:10:00	21.7048	54.4897
2023-07-15	04:20:00	21.6297	54.8101
2023-07-15	04:30:00	21.6619	55.0466
2023-07-15	04:40:00	21.6297	55.0466
2023-07-15	04:50:00	21.5761	55.0161
2023-07-15	05:00:00	21.6405	55.1
2023-07-15	05:10:00	21.5547	55.4204
2023-07-15	05:20:00	21.6619	55.657
2023-07-15	05:30:00	21.5976	55.8553
2023-07-15	05:40:00	21.619	55.6798
2023-07-15	05:50:00	21.6297	55.9469
2023-07-15	06:00:00	21.5868	55.9164
2023-07-15	06:10:00	21.6512	55.8019
2023-07-15	06:20:00	21.6726	55.8553
2023-07-15	06:30:00	21.6512	56.0003
2023-07-15	06:40:00	21.7155	55.9164
2023-07-15	06:50:00	21.6726	56.0003
2023-07-15	07:00:00	21.6512	55.8019
2023-07-15	07:10:00	21.7906	55.5654
2023-07-15	07:20:00	21.8014	55.4128
2023-07-15	07:30:00	21.9622	55.7638
2023-07-15	07:40:00	21.8764	55.8782
2023-07-15	07:50:00	21.9193	55.9392
2023-07-15	08:00:00	21.9622	55.7943
2023-07-15	08:10:00	21.9837	55.4204
2023-07-15	08:20:00	21.9622	55.3289
2023-07-15	08:30:00	22.0373	55.0695
2023-07-15	08:40:00	21.9622	54.6041
2023-07-15	08:50:00	22.0695	54.2226
2023-07-15	09:00:00	22.0051	54.2837
2023-07-15	09:10:00	21.9944	54.6041
2023-07-15	09:20:00	22.0802	54.4591
2023-07-15	09:30:00	22.0373	54.833
2023-07-15	09:40:00	22.1231	54.1387
2023-07-15	09:50:00	22.0695	53.5894
2023-07-15	10:00:00	22.1017	53.5894
2023-07-15	10:10:00	22.166	54.0243
2023-07-15	10:20:00	22.4127	53.9937
2023-07-15	10:30:00	22.3591	54.2837
2023-07-15	10:40:00	22.3162	54.1692
2023-07-15	10:50:00	22.0909	54.3447
2023-07-15	11:00:00	22.1017	54.5125
2023-07-15	11:10:00	21.973	54.6651
2023-07-15	11:20:00	22.0159	53.6428
2023-07-15	11:30:00	21.9301	54.2531
2023-07-15	11:40:00	21.9837	53.9937
2023-07-15	11:50:00	21.9193	55.0695
2023-07-15	12:00:00	21.9193	53.5589
2023-07-15	12:10:00	21.9944	54.5431
2023-07-15	12:20:00	21.9193	54.7185
2023-07-15	12:30:00	22.0159	54.3676
2023-07-15	12:40:00	21.9515	53.6199
2023-07-15	12:50:00	21.9408	53.8793
2023-07-15	13:00:00	21.973	53.9632
2023-07-15	13:10:00	21.8872	53.3224
2023-07-15	13:20:00	21.9622	53.7649
2023-07-15	13:30:00	21.8764	53.4978
2023-07-15	13:40:00	21.9515	54.0243
2023-07-15	13:50:00	21.8764	53.4749
2023-07-15	14:00:00	21.8979	52.7196
2023-07-15	14:10:00	21.9408	52.5136
2023-07-15	14:20:00	21.8979	53.9632
2023-07-15	14:30:00	21.9944	53.4139
2023-07-15	14:40:00	21.9193	53.7038
2023-07-15	14:50:00	21.9944	53.1545
2023-07-15	15:00:00	21.9515	53.3834
2023-07-15	15:10:00	21.973	53.5284
2023-07-15	15:20:00	21.9622	52.918
2023-07-15	15:30:00	21.9086	53.0935
2023-07-15	15:40:00	21.973	51.7583
2023-07-15	15:50:00	21.9086	52.918
2023-07-15	16:00:00	22.0051	52.6891
2023-07-15	16:10:00	21.8872	53.185
2023-07-15	16:20:00	21.9944	51.148
2023-07-15	16:30:00	21.9086	51.7278
2023-07-15	16:40:00	21.973	48.348
2023-07-15	16:50:00	21.9086	51.3845
2023-07-15	17:00:00	21.9515	49.8052
2023-07-15	17:10:00	21.9408	50.0417
2023-07-15	17:20:00	21.9515	51.2395
2023-07-15	17:30:00	21.9837	50.2325
2023-07-15	17:40:00	21.9193	48.3556
2023-07-15	17:50:00	22.0159	49.3703
2023-07-15	18:00:00	21.9301	49.5763
2023-07-15	18:10:00	21.9301	47.8902
2023-07-15	18:20:00	21.9515	48.5845
2023-07-15	18:30:00	21.8872	49.8739
2023-07-15	18:40:00	21.9622	49.8357
2023-07-15	18:50:00	21.9086	49.6068
2023-07-15	19:00:00	21.9944	49.8968
2023-07-15	19:10:00	21.8121	50.6521
2023-07-15	19:20:00	21.7906	49.8205
2023-07-15	19:30:00	21.6405	50.118
2023-07-15	19:40:00	21.6834	50.4003
2023-07-15	19:50:00	21.5976	50.5453
2023-07-15	20:00:00	21.6405	50.9191
2023-07-15	20:10:00	21.6083	52.8951
2023-07-15	20:20:00	21.6405	51.4455
2023-07-15	20:30:00	21.6405	51.5905
2023-07-15	20:40:00	21.5868	53.0401
2023-07-15	20:50:00	21.6726	54.3142
2023-07-15	21:00:00	21.5976	55.3289
2023-07-15	21:10:00	21.6941	55.7409
2023-07-15	21:20:00	21.6619	55.5654
2023-07-15	21:30:00	21.6834	55.4815
2023-07-15	21:40:00	21.6405	55.3899
2023-07-15	21:50:00	21.6405	54.9245
2023-07-15	22:00:00	21.6405	55.0695
2023-07-15	22:10:00	21.5868	55.245
2023-07-15	22:20:00	21.6405	55.306
2023-07-15	22:30:00	21.5868	54.0319
2023-07-15	22:40:00	21.6405	54.5507
2023-07-15	22:50:00	21.6405	55.451
2023-07-15	23:00:00	21.6297	54.9856
2023-07-15	23:10:00	21.7155	56.0613
2023-07-15	23:20:00	21.6726	55.161
2023-07-15	23:30:00	21.6941	55.7409
2023-07-15	23:40:00	21.6512	55.451
2023-07-15	23:50:00	21.6083	54.7491
2023-07-16	00:00:00	21.6405	55.161
2023-07-16	00:10:00	21.5547	55.0161
2023-07-16	00:20:00	21.619	55.8858
2023-07-16	00:30:00	21.5654	55.8858
2023-07-16	00:40:00	21.6512	55.2144
2023-07-16	00:50:00	21.6405	55.3594
2023-07-16	01:00:00	21.6405	55.2144
2023-07-16	01:10:00	21.7155	55.8248
2023-07-16	01:20:00	21.6512	55.8019
2023-07-16	01:30:00	21.6834	56.0308
2023-07-16	01:40:00	21.6512	56.0613
2023-07-16	01:50:00	21.6619	56.0613
2023-07-16	02:00:00	21.6512	56.5267
2023-07-16	02:10:00	21.6405	55.7104
2023-07-16	02:20:00	21.619	56.2902
2023-07-16	02:30:00	21.619	55.306
2023-07-16	02:40:00	21.6512	55.0161
2023-07-16	02:50:00	21.6405	55.0695
2023-07-16	03:00:00	21.6941	54.9856
2023-07-16	03:10:00	21.7048	55.3594
2023-07-16	03:20:00	21.6405	55.4815
2023-07-16	03:30:00	21.7048	55.8248
2023-07-16	03:40:00	21.6405	56.1758
2023-07-16	03:50:00	21.6941	56.3207
2023-07-16	04:00:00	21.6083	56.2292
2023-07-16	04:10:00	21.6512	55.7714
2023-07-16	04:20:00	21.6083	55.7409
2023-07-16	04:30:00	21.6512	55.6264
2023-07-16	04:40:00	21.6512	55.7714
2023-07-16	04:50:00	21.6297	56.2368
2023-07-16	05:00:00	21.7155	55.2755
2023-07-16	05:10:00	21.6619	55.4204
2023-07-16	05:20:00	21.6941	55.4815
2023-07-16	05:30:00	21.6941	55.8019
2023-07-16	05:40:00	21.6405	55.7714
2023-07-16	05:50:00	21.6834	56.0003
2023-07-16	06:00:00	21.619	56.2902
2023-07-16	06:10:00	21.6726	56.1758
2023-07-16	06:20:00	21.5976	55.9164
2023-07-16	06:30:00	21.6512	55.8248
2023-07-16	06:40:00	21.6512	55.8553
2023-07-16	06:50:00	21.619	55.9698
2023-07-16	07:00:00	21.7048	55.7409
2023-07-16	07:10:00	21.7692	55.5044
2023-07-16	07:20:00	21.8764	55.3289
2023-07-16	07:30:00	22.0051	55.2755
2023-07-16	07:40:00	21.9622	55.0085
2023-07-16	07:50:00	22.0373	54.7185
2023-07-16	08:00:00	22.0051	54.7185
2023-07-16	08:10:00	21.9837	54.6346
2023-07-16	08:20:00	22.0051	54.7796
2023-07-16	08:30:00	21.9515	54.955
2023-07-16	08:40:00	22.0266	54.7185
2023-07-16	08:50:00	21.9944	55.1
2023-07-16	09:00:00	22.0695	54.5431
2023-07-16	09:10:00	22.0802	54.3676
2023-07-16	09:20:00	22.0373	54.4591
2023-07-16	09:30:00	22.1446	54.5431
2023-07-16	09:40:00	22.0373	54.7185
2023-07-16	09:50:00	22.1338	54.9779
2023-07-16	10:00:00	22.0695	54.833
2023-07-16	10:10:00	22.1124	54.0548
2023-07-16	10:20:00	22.0909	55.6798
2023-07-16	10:30:00	22.4878	54.3981
2023-07-16	10:40:00	22.5414	54.833
2023-07-16	10:50:00	21.3831	59.2199
2023-07-16	11:00:00	22.0588	54.894
2023-07-16	11:10:00	22.0909	54.7185
2023-07-16	11:20:00	22.0695	54.894
2023-07-16	11:30:00	22.1338	54.7796
2023-07-16	11:40:00	22.0909	54.2226
2023-07-16	11:50:00	22.1017	54.1387
2023-07-16	12:00:00	22.1017	54.6041
2023-07-16	12:10:00	22.048	54.894
2023-07-16	12:20:00	22.0802	54.5431
2023-07-16	12:30:00	22.0373	55.1
2023-07-16	12:40:00	22.0373	54.4897
2023-07-16	12:50:00	21.9837	54.2837
2023-07-16	13:00:00	22.0266	54.894
2023-07-16	13:10:00	21.9837	54.7491
2023-07-16	13:20:00	22.048	54.6041
2023-07-16	13:30:00	22.0159	54.3676
2023-07-16	13:40:00	22.0588	54.0853
2023-07-16	13:50:00	22.0588	54.4286
2023-07-16	14:00:00	22.048	54.6651
2023-07-16	14:10:00	22.0802	54.3142
2023-07-16	14:20:00	22.0373	54.8635
2023-07-16	14:30:00	22.0802	54.5431
2023-07-16	14:40:00	22.0373	54.688
2023-07-16	14:50:00	22.0588	53.7878
2023-07-16	15:00:00	21.9622	54.2837
2023-07-16	15:10:00	22.0266	54.8101
2023-07-16	15:20:00	22.0051	55.1
2023-07-16	15:30:00	22.0588	53.9098
2023-07-16	15:40:00	22.048	54.5431
2023-07-16	15:50:00	22.048	54.3447
2023-07-16	16:00:00	22.0802	53.9937
2023-07-16	16:10:00	22.048	54.2226
2023-07-16	16:20:00	22.0802	54.5431
2023-07-16	16:30:00	22.0588	54.4897
2023-07-16	16:40:00	22.0802	54.7185
2023-07-16	16:50:00	22.048	54.2837
2023-07-16	17:00:00	22.048	53.6428
2023-07-16	17:10:00	22.0159	54.4897
2023-07-16	17:20:00	22.0266	54.6651
2023-07-16	17:30:00	22.0266	54.6651
2023-07-16	17:40:00	22.0266	54.0548
2023-07-16	17:50:00	22.0159	54.3447
2023-07-16	18:00:00	22.0159	53.7343
2023-07-16	18:10:00	22.048	53.7038
2023-07-16	18:20:00	22.0159	54.5736
2023-07-16	18:30:00	22.0695	53.8793
2023-07-16	18:40:00	22.0373	53.6199
2023-07-16	18:50:00	22.0802	52.4221
2023-07-16	19:00:00	22.0909	52.6891
2023-07-16	19:10:00	21.9301	53.3834
2023-07-16	19:20:00	21.8657	53.4444
2023-07-16	19:30:00	21.737	53.2155
2023-07-16	19:40:00	21.7584	55.3594
2023-07-16	19:50:00	21.7048	56.3512
2023-07-16	20:00:00	21.7155	55.3365
2023-07-16	20:10:00	21.6834	55.0695
2023-07-16	20:20:00	21.6619	54.3447
2023-07-16	20:30:00	21.6297	53.7649
2023-07-16	20:40:00	21.5761	53.6504
2023-07-16	20:50:00	21.6297	54.1692
2023-07-16	21:00:00	21.6083	55.245
2023-07-16	21:10:00	21.6405	55.2144
2023-07-16	21:20:00	21.6834	55.3594
2023-07-16	21:30:00	21.6619	55.7104
2023-07-16	21:40:00	21.7155	56.0003
2023-07-16	21:50:00	21.6941	56.1758
2023-07-16	22:00:00	21.7155	55.8019
2023-07-16	22:10:00	21.7048	55.3899
2023-07-16	22:20:00	21.6512	55.5044
2023-07-16	22:30:00	21.6619	55.8858
2023-07-16	22:40:00	21.6297	55.5959
2023-07-16	22:50:00	21.6405	55.2144
2023-07-16	23:00:00	21.6083	55.1
2023-07-16	23:10:00	21.6405	53.8259
2023-07-16	23:20:00	21.6297	54.0319
2023-07-16	23:30:00	21.6405	54.2608
2023-07-16	23:40:00	21.6726	53.6199
2023-07-16	23:50:00	21.6941	53.269
2023-07-17	00:00:00	21.6619	53.2995
2023-07-17	00:10:00	21.6834	53.3605
2023-07-17	00:20:00	21.6941	53.0706
2023-07-17	00:30:00	21.6405	53.1316
2023-07-17	00:40:00	21.6297	53.3605
2023-07-17	00:50:00	21.6405	53.4749
2023-07-17	01:00:00	21.6083	53.5894
2023-07-17	01:10:00	21.6405	53.8259
2023-07-17	01:20:00	21.6297	53.9709
2023-07-17	01:30:00	21.6405	54.2303
2023-07-17	01:40:00	21.6834	53.9098
2023-07-17	01:50:00	21.6726	54.1997
2023-07-17	02:00:00	21.6619	53.2995
2023-07-17	02:10:00	21.6941	53.5665
2023-07-17	02:20:00	21.6512	53.2155
2023-07-17	02:30:00	21.6405	53.8793
2023-07-17	02:40:00	21.6619	53.5894
2023-07-17	02:50:00	21.619	53.9709
2023-07-17	03:00:00	21.6405	54.1463
2023-07-17	03:10:00	21.5976	53.9709
2023-07-17	03:20:00	21.6083	53.6809
2023-07-17	03:30:00	21.6405	53.7115
2023-07-17	03:40:00	21.6083	53.5055
2023-07-17	03:50:00	21.6619	53.7954
2023-07-17	04:00:00	21.6941	53.9403
2023-07-17	04:10:00	21.6941	53.7954
2023-07-17	04:20:00	21.7048	53.8259
2023-07-17	04:30:00	21.7155	53.8259
2023-07-17	04:40:00	21.6726	53.9403
2023-07-17	04:50:00	21.6941	54.1463
2023-07-17	05:00:00	21.6405	54.2303
2023-07-17	05:10:00	21.6297	54.0853
2023-07-17	05:20:00	21.6405	54.2303
2023-07-17	05:30:00	21.619	54.1158
2023-07-17	05:40:00	21.6405	53.5894
2023-07-17	05:50:00	21.6619	53.7954
2023-07-17	06:00:00	21.6941	54.5812
2023-07-17	06:10:00	21.7155	53.7649
2023-07-17	06:20:00	21.7584	52.7196
2023-07-17	06:30:00	21.7155	53.3605
2023-07-17	06:40:00	21.6726	53.0706
2023-07-17	06:50:00	21.6619	53.1545
2023-07-17	07:00:00	21.619	53.4749
2023-07-17	07:10:00	21.7584	53.7115
2023-07-17	07:20:00	21.8228	53.9632
2023-07-17	07:30:00	21.9515	53.4139
2023-07-17	07:40:00	21.9944	53.4139
2023-07-17	07:50:00	21.9837	53.3529
2023-07-17	08:00:00	22.0588	53.2384
2023-07-17	08:10:00	22.0695	53.124
2023-07-17	08:20:00	22.0695	53.3529
2023-07-17	08:30:00	22.1446	53.7649
2023-07-17	08:40:00	22.1446	54.0243
2023-07-17	08:50:00	22.1553	54.2837
2023-07-17	09:00:00	22.1982	54.0243
2023-07-17	09:10:00	22.166	54.0243
2023-07-17	09:20:00	22.1875	53.9937
2023-07-17	09:30:00	22.166	54.0548
2023-07-17	09:40:00	22.1231	53.6428
2023-07-17	09:50:00	22.166	53.9098
2023-07-17	10:00:00	22.1231	54.2531
2023-07-17	10:10:00	22.2196	54.4897
2023-07-17	10:20:00	22.3269	54.4591
2023-07-17	10:30:00	22.3269	53.4673
2023-07-17	10:40:00	22.1875	52.9485
2023-07-17	10:50:00	22.1553	53.6733
2023-07-17	11:00:00	22.0909	53.3529
2023-07-17	11:10:00	22.0695	54.4897
2023-07-17	11:20:00	22.1231	54.1997
2023-07-17	11:30:00	22.0695	54.5125
2023-07-17	11:40:00	22.1017	54.3676
2023-07-17	11:50:00	22.1017	53.9937
2023-07-17	12:00:00	22.0695	54.0548
2023-07-17	12:10:00	22.0695	54.2531
2023-07-17	12:20:00	22.0051	54.1997
2023-07-17	12:30:00	22.0373	54.1387
2023-07-17	12:40:00	22.0051	54.7796
2023-07-17	12:50:00	22.0588	54.833
2023-07-17	13:00:00	22.0266	54.0548
2023-07-17	13:10:00	22.0588	54.0548
2023-07-17	13:20:00	22.0588	54.3142
2023-07-17	13:30:00	22.048	53.9098
2023-07-17	13:40:00	22.1017	53.8183
2023-07-17	13:50:00	22.0588	53.7878
2023-07-17	14:00:00	22.1231	54.3142
2023-07-17	14:10:00	22.0695	54.3447
2023-07-17	14:20:00	22.0909	53.8488
2023-07-17	14:30:00	22.0051	53.6428
2023-07-17	14:40:00	22.048	54.1997
2023-07-17	14:50:00	22.0051	53.7649
2023-07-17	15:00:00	22.0588	54.3447
2023-07-17	15:10:00	22.0266	54.7796
2023-07-17	15:20:00	22.0695	54.2837
2023-07-17	15:30:00	22.0802	54.4897
2023-07-17	15:40:00	22.0802	53.8793
2023-07-17	15:50:00	22.1017	54.2837
2023-07-17	16:00:00	22.0695	54.0853
2023-07-17	16:10:00	22.1231	54.3142
2023-07-17	16:20:00	22.0588	54.3676
2023-07-17	16:30:00	22.1017	54.1082
2023-07-17	16:40:00	22.0266	53.7878
2023-07-17	16:50:00	22.0695	53.6428
2023-07-17	17:00:00	22.0051	53.1545
2023-07-17	17:10:00	22.0266	53.3224
2023-07-17	17:20:00	22.0373	53.5894
2023-07-17	17:30:00	22.0373	53.6428
2023-07-17	17:40:00	22.1017	54.1997
2023-07-17	17:50:00	22.0588	52.918
2023-07-17	18:00:00	22.1231	53.4444
2023-07-17	18:10:00	22.0588	53.4673
2023-07-17	18:20:00	22.0909	53.2079
2023-07-17	18:30:00	22.0373	53.9937
2023-07-17	18:40:00	22.048	54.5431
2023-07-17	18:50:00	22.0588	54.4897
2023-07-17	19:00:00	22.0373	53.2995
2023-07-17	19:10:00	21.9193	53.1545
2023-07-17	19:20:00	21.8228	53.7878
2023-07-17	19:30:00	21.7799	54.4897
2023-07-17	19:40:00	21.7906	54.8711
2023-07-17	19:50:00	21.7048	55.0466
2023-07-17	20:00:00	21.7584	56.0308
2023-07-17	20:10:00	21.7155	56.2368
2023-07-17	20:20:00	21.737	55.1916
2023-07-17	20:30:00	21.6619	55.0466
2023-07-17	20:40:00	21.6834	55.5654
2023-07-17	20:50:00	21.6405	55.1916
2023-07-17	21:00:00	21.6619	55.0466
2023-07-17	21:10:00	21.6405	55.2144
2023-07-17	21:20:00	21.6405	55.1
2023-07-17	21:30:00	21.6941	54.8406
2023-07-17	21:40:00	21.6834	55.5654
2023-07-17	21:50:00	21.7155	55.6264
2023-07-17	22:00:00	21.7048	55.6264
2023-07-17	22:10:00	21.6619	55.451
2023-07-17	22:20:00	21.6834	55.1916
2023-07-17	22:30:00	21.619	55.451
2023-07-17	22:40:00	21.6405	55.6264
2023-07-17	22:50:00	21.6297	55.6264
2023-07-17	23:00:00	21.6619	55.6264
2023-07-17	23:10:00	21.6405	55.8019
2023-07-17	23:20:00	21.6512	55.5044
2023-07-17	23:30:00	21.6941	55.161
2023-07-17	23:40:00	21.6941	55.0466
2023-07-17	23:50:00	21.7155	54.9856
2023-07-18	00:00:00	21.7263	54.9245
2023-07-18	00:10:00	21.6834	55.0466
2023-07-18	00:20:00	21.7048	55.0466
2023-07-18	00:30:00	21.6726	55.5654
2023-07-18	00:40:00	21.6834	55.4204
2023-07-18	00:50:00	21.6726	55.5044
2023-07-18	01:00:00	21.6405	55.6264
2023-07-18	01:10:00	21.6726	55.5654
2023-07-18	01:20:00	21.6512	56.8166
2023-07-18	01:30:00	21.6619	54.6956
2023-07-18	01:40:00	21.6512	54.8101
2023-07-18	01:50:00	21.6512	55.0466
2023-07-18	02:00:00	21.7048	55.2144
2023-07-18	02:10:00	21.6726	55.1916
2023-07-18	02:20:00	21.6941	55.3899
2023-07-18	02:30:00	21.737	55.5044
2023-07-18	02:40:00	21.6941	55.3594
2023-07-18	02:50:00	21.7155	55.1
2023-07-18	03:00:00	21.7263	55.161
2023-07-18	03:10:00	21.6834	55.1305
2023-07-18	03:20:00	21.7155	56.7022
2023-07-18	03:30:00	21.6726	56.4657
2023-07-18	03:40:00	21.6941	55.8858
2023-07-18	03:50:00	21.6512	56.2597
2023-07-18	04:00:00	21.6512	54.8406
2023-07-18	04:10:00	21.6512	55.1
2023-07-18	04:20:00	21.6512	55.3365
2023-07-18	04:30:00	21.7048	55.657
2023-07-18	04:40:00	21.6834	55.7714
2023-07-18	04:50:00	21.7155	55.5654
2023-07-18	05:00:00	21.7263	55.7104
2023-07-18	05:10:00	21.7048	55.8248
2023-07-18	05:20:00	21.7584	55.657
2023-07-18	05:30:00	21.7048	55.657
2023-07-18	05:40:00	21.7263	55.5959
2023-07-18	05:50:00	21.6726	55.657
2023-07-18	06:00:00	21.6726	55.7104
2023-07-18	06:10:00	21.6834	56.4962
2023-07-18	06:20:00	21.6726	56.0613
2023-07-18	06:30:00	21.7155	56.1452
2023-07-18	06:40:00	21.6941	56.2368
2023-07-18	06:50:00	21.7155	55.9164
2023-07-18	07:00:00	21.737	55.8858
2023-07-18	07:10:00	21.8443	55.4738
2023-07-18	07:20:00	21.973	55.1
2023-07-18	07:30:00	22.048	54.5431
2023-07-18	07:40:00	22.048	54.833
2023-07-18	07:50:00	22.1017	52.9485
2023-07-18	08:00:00	22.0695	52.6891
2023-07-18	08:10:00	22.048	52.3687
2023-07-18	08:20:00	22.0909	52.5365
2023-07-18	08:30:00	22.0373	53.063
2023-07-18	08:40:00	22.1017	53.6428
2023-07-18	08:50:00	22.0695	53.6733
2023-07-18	09:00:00	22.1231	53.9632
2023-07-18	09:10:00	22.0909	54.2531
2023-07-18	09:20:00	22.1231	54.0548
2023-07-18	09:30:00	22.1231	54.4897
2023-07-18	09:40:00	22.1017	53.4444
2023-07-18	09:50:00	22.1446	51.6134
2023-07-18	10:00:00	22.1124	51.9033
2023-07-18	10:10:00	22.1231	52.5365
2023-07-18	10:20:00	22.1553	53.0324
2023-07-18	10:30:00	22.1553	53.7038
2023-07-18	10:40:00	22.3591	53.4978
2023-07-18	10:50:00	22.3912	53.7878
2023-07-18	11:00:00	22.2733	53.1774
2023-07-18	11:10:00	22.2196	53.0019
2023-07-18	11:20:00	22.1338	53.8183
2023-07-18	11:30:00	22.1553	53.9098
2023-07-18	11:40:00	22.0802	53.8183
2023-07-18	11:50:00	22.1338	54.5125
2023-07-18	12:00:00	22.0588	53.7038
2023-07-18	12:10:00	22.1124	53.5894
2023-07-18	12:20:00	22.0695	54.0243
2023-07-18	12:30:00	22.048	52.6891
2023-07-18	12:40:00	22.0373	53.063
2023-07-18	12:50:00	22.0373	53.9098
2023-07-18	13:00:00	22.0695	53.5894
2023-07-18	13:10:00	22.0588	54.1387
2023-07-18	13:20:00	22.1231	53.8183
2023-07-18	13:30:00	22.0588	53.7343
2023-07-18	13:40:00	22.1017	54.1387
2023-07-18	13:50:00	22.0695	54.5736
2023-07-18	14:00:00	22.1017	53.2384
2023-07-18	14:10:00	22.0695	53.6733
2023-07-18	14:20:00	22.0802	53.269
2023-07-18	14:30:00	22.1124	53.0019
2023-07-18	14:40:00	22.1017	53.6733
2023-07-18	14:50:00	22.1231	53.0935
2023-07-18	15:00:00	22.1017	52.712
2023-07-18	15:10:00	22.1446	53.8183
2023-07-18	15:20:00	22.0909	53.5284
2023-07-18	15:30:00	22.0909	53.0019
2023-07-18	15:40:00	22.048	53.124
2023-07-18	15:50:00	22.0695	53.5284
2023-07-18	16:00:00	22.0695	53.9937
2023-07-18	16:10:00	22.0909	53.7649
2023-07-18	16:20:00	22.0588	53.7878
2023-07-18	16:30:00	22.0802	53.4673
2023-07-18	16:40:00	22.1017	53.6733
2023-07-18	16:50:00	22.0909	53.4673
2023-07-18	17:00:00	22.1338	52.8036
2023-07-18	17:10:00	22.1124	51.8423
2023-07-18	17:20:00	22.1338	51.5523
2023-07-18	17:30:00	22.0909	50.9725
2023-07-18	17:40:00	22.0266	49.9654
2023-07-18	17:50:00	22.0373	48.6761
2023-07-18	18:00:00	21.9515	48.2488
2023-07-18	18:10:00	21.9837	50.1943
2023-07-18	18:20:00	22.0051	50.9725
2023-07-18	18:30:00	22.0051	51.3769
2023-07-18	18:40:00	22.0695	52.2237
2023-07-18	18:50:00	22.0695	52.1322
2023-07-18	19:00:00	22.0909	51.7583
2023-07-18	19:10:00	21.9944	53.1774
2023-07-18	19:20:00	21.8872	54.0243
2023-07-18	19:30:00	21.8872	54.0548
2023-07-18	19:40:00	21.8121	54.3447
2023-07-18	19:50:00	21.7799	54.7262
2023-07-18	20:00:00	21.7799	55.161
2023-07-18	20:10:00	21.7263	54.8406
2023-07-18	20:20:00	21.6834	54.4897
2023-07-18	20:30:00	21.6405	54.3752
2023-07-18	20:40:00	21.6619	54.2913
2023-07-18	20:50:00	21.6405	54.8406
2023-07-18	21:00:00	21.6834	54.7567
2023-07-18	21:10:00	21.6726	55.161
2023-07-18	21:20:00	21.6834	55.2755
2023-07-18	21:30:00	21.7263	54.5202
2023-07-18	21:40:00	21.6941	54.6346
2023-07-18	21:50:00	21.7477	55.0466
2023-07-18	22:00:00	21.6941	56.5267
2023-07-18	22:10:00	21.737	56.0308
2023-07-18	22:20:00	21.6834	55.9164
2023-07-18	22:30:00	21.6941	54.955
2023-07-18	22:40:00	21.6405	55.3365
2023-07-18	22:50:00	21.6512	54.3447
2023-07-18	23:00:00	21.6834	55.9164
2023-07-18	23:10:00	21.6726	56.4962
2023-07-18	23:20:00	21.7584	55.9469
2023-07-18	23:30:00	21.7263	56.2368
2023-07-18	23:40:00	21.737	55.8248
2023-07-18	23:50:00	21.7155	55.161
2023-07-19	00:00:00	21.7048	56.1452
2023-07-19	00:10:00	21.6726	55.5349
2023-07-19	00:20:00	21.6405	54.7262
2023-07-19	00:30:00	21.6726	55.2144
2023-07-19	00:40:00	21.6512	55.451
2023-07-19	00:50:00	21.7048	55.5044
2023-07-19	01:00:00	21.7263	54.8406
2023-07-19	01:10:00	21.7263	54.1692
2023-07-19	01:20:00	21.7477	53.7649
2023-07-19	01:30:00	21.737	54.3142
2023-07-19	01:40:00	21.7155	54.5202
2023-07-19	01:50:00	21.7477	54.6956
2023-07-19	02:00:00	21.7048	54.9245
2023-07-19	02:10:00	21.737	54.6346
2023-07-19	02:20:00	21.6941	54.6956
2023-07-19	02:30:00	21.7155	55.4815
2023-07-19	02:40:00	21.6941	55.9698
2023-07-19	02:50:00	21.6726	54.4591
2023-07-19	03:00:00	21.7155	56.0613
2023-07-19	03:10:00	21.6726	54.5202
2023-07-19	03:20:00	21.7048	55.6264
2023-07-19	03:30:00	21.7048	55.8248
2023-07-19	03:40:00	21.7263	55.7714
2023-07-19	03:50:00	21.7799	55.7714
2023-07-19	04:00:00	21.737	56.0308
2023-07-19	04:10:00	21.7799	56.6106
2023-07-19	04:20:00	21.737	56.3207
2023-07-19	04:30:00	21.7263	55.1
2023-07-19	04:40:00	21.6834	55.161
2023-07-19	04:50:00	21.6619	55.0161
2023-07-19	05:00:00	21.6834	55.3365
2023-07-19	05:10:00	21.6834	55.3899
2023-07-19	05:20:00	21.7263	55.5044
2023-07-19	05:30:00	21.7584	54.6651
2023-07-19	05:40:00	21.737	54.7262
2023-07-19	05:50:00	21.7692	54.6651
2023-07-19	06:00:00	21.737	54.7796
2023-07-19	06:10:00	21.7155	55.0161
2023-07-19	06:20:00	21.7584	55.0466
2023-07-19	06:30:00	21.7155	55.2755
2023-07-19	06:40:00	21.737	55.2755
2023-07-19	06:50:00	21.6834	55.161
2023-07-19	07:00:00	21.7155	55.451
2023-07-19	07:10:00	21.8121	55.2679
2023-07-19	07:20:00	21.9301	54.955
2023-07-19	07:30:00	22.0266	54.6346
2023-07-19	07:40:00	22.048	54.3142
2023-07-19	07:50:00	22.1338	54.0853
2023-07-19	08:00:00	22.1553	54.4286
2023-07-19	08:10:00	22.166	54.2226
2023-07-19	08:20:00	22.2089	53.9098
2023-07-19	08:30:00	22.1446	53.8793
2023-07-19	08:40:00	22.1875	53.5284
2023-07-19	08:50:00	22.1446	53.4139
2023-07-19	09:00:00	22.166	54.0243
2023-07-19	09:10:00	22.1231	53.9937
2023-07-19	09:20:00	22.1231	53.1545
2023-07-19	09:30:00	22.1124	52.857
2023-07-19	09:40:00	22.0909	52.8036
2023-07-19	09:50:00	22.1553	52.3076
2023-07-19	10:00:00	22.1553	53.0324
2023-07-19	10:10:00	22.166	52.2542
2023-07-19	10:20:00	22.3162	55.1839
2023-07-19	10:30:00	22.0695	59.197
2023-07-19	10:40:00	22.1231	57.8008
2023-07-19	10:50:00	22.2304	56.3512
2023-07-19	11:00:00	22.3805	55.306
2023-07-19	11:10:00	22.4234	55.1534
2023-07-19	11:20:00	22.4234	55.6188
2023-07-19	11:30:00	22.3912	54.0243
2023-07-19	11:40:00	22.3912	53.5894
2023-07-19	11:50:00	22.4234	54.0548
2023-07-19	12:00:00	22.3591	53.124
2023-07-19	12:10:00	22.3162	52.918
2023-07-19	12:20:00	22.3591	52.1017
2023-07-19	12:30:00	22.3698	51.8728
2023-07-19	12:40:00	22.3591	51.4608
2023-07-19	12:50:00	22.3162	52.1932
2023-07-19	13:00:00	22.3591	52.4526
2023-07-19	13:10:00	22.3805	53.9098
2023-07-19	13:20:00	22.3698	52.3382
2023-07-19	13:30:00	22.3376	51.4074
2023-07-19	13:40:00	22.2947	51.3235
2023-07-19	13:50:00	22.3376	50.1867
2023-07-19	14:00:00	22.3483	50.4766
2023-07-19	14:10:00	22.3269	50.5605
2023-07-19	14:20:00	22.3162	51.6363
2023-07-19	14:30:00	22.3162	50.53
2023-07-19	14:40:00	22.3591	51.1709
2023-07-19	14:50:00	22.3483	52.3382
2023-07-19	15:00:00	22.284	51.6973
2023-07-19	15:10:00	22.3162	52.0177
2023-07-19	15:20:00	22.3162	50.7055
2023-07-19	15:30:00	22.3162	49.0575
2023-07-19	15:40:00	22.284	49.2635
2023-07-19	15:50:00	22.3269	49.851
2023-07-19	16:00:00	22.3805	49.5534
2023-07-19	16:10:00	22.3269	49.2559
2023-07-19	16:20:00	22.3162	49.7213
2023-07-19	16:30:00	22.3376	50.5071
2023-07-19	16:40:00	22.3483	51.0869
2023-07-19	16:50:00	22.3376	50.7665
2023-07-19	17:00:00	22.3162	51.6973
2023-07-19	17:10:00	22.2625	52.0177
2023-07-19	17:20:00	22.2947	52.2771
2023-07-19	17:30:00	22.3162	52.1932
2023-07-19	17:40:00	22.3376	51.9872
2023-07-19	17:50:00	22.3269	51.7507
2023-07-19	18:00:00	22.3162	50.591
2023-07-19	18:10:00	22.3162	50.797
2023-07-19	18:20:00	22.3162	51.6668
2023-07-19	18:30:00	22.3269	51.5829
2023-07-19	18:40:00	22.3912	51.9567
2023-07-19	18:50:00	22.0373	52.8341
2023-07-19	19:00:00	22.0373	54.4897
2023-07-19	19:10:00	21.9944	53.4139
2023-07-19	19:20:00	21.8657	53.8183
2023-07-19	19:30:00	21.8657	53.0401
2023-07-19	19:40:00	21.8121	52.979
2023-07-19	19:50:00	21.8335	53.3224
2023-07-19	20:00:00	21.8335	53.124
2023-07-19	20:10:00	21.855	52.8951
2023-07-19	20:20:00	21.8872	52.9485
2023-07-19	20:30:00	21.8764	52.3992
2023-07-19	20:40:00	21.9086	51.4379
2023-07-19	20:50:00	21.8657	51.6973
2023-07-19	21:00:00	21.9086	53.3834
2023-07-19	21:10:00	21.8657	52.8341
2023-07-19	21:20:00	21.855	53.0401
2023-07-19	21:30:00	21.8335	53.9632
2023-07-19	21:40:00	21.8121	53.7343
2023-07-19	21:50:00	21.8228	53.9098
2023-07-19	22:00:00	21.7799	52.4297
2023-07-19	22:10:00	21.8335	54.955
2023-07-19	22:20:00	21.8228	55.0085
2023-07-19	22:30:00	21.855	52.5136
2023-07-19	22:40:00	21.855	52.3992
2023-07-19	22:50:00	21.855	52.8646
2023-07-19	23:00:00	21.8979	53.124
2023-07-19	23:10:00	21.8657	53.3834
2023-07-19	23:20:00	21.8872	53.5894
2023-07-19	23:30:00	21.855	53.9098
2023-07-19	23:40:00	21.8443	53.9403
2023-07-19	23:50:00	21.7692	54.0319
2023-07-20	00:00:00	21.8014	54.2303
2023-07-20	00:10:00	21.7799	53.7115
2023-07-20	00:20:00	21.7692	53.3605
2023-07-20	00:30:00	21.8228	53.3834
2023-07-20	00:40:00	21.8014	53.4444
2023-07-20	00:50:00	21.8657	53.2384
2023-07-20	01:00:00	21.8872	53.3224
2023-07-20	01:10:00	21.855	53.5894
2023-07-20	01:20:00	21.8872	53.6199
2023-07-20	01:30:00	21.8121	53.7649
2023-07-20	01:40:00	22.0051	56.3436
2023-07-20	01:50:00	21.8872	56.5496
2023-07-20	02:00:00	21.8014	57.076
2023-07-20	02:10:00	21.7584	56.0003
2023-07-20	02:20:00	21.7692	54.9856
2023-07-20	02:30:00	21.8335	54.5431
2023-07-20	02:40:00	21.8228	54.2226
2023-07-20	02:50:00	21.8657	53.6733
2023-07-20	03:00:00	21.8872	53.9403
2023-07-20	03:10:00	21.8764	54.0243
2023-07-20	03:20:00	21.8872	54.0243
2023-07-20	03:30:00	21.8335	54.1997
2023-07-20	03:40:00	21.8443	53.7878
2023-07-20	03:50:00	21.7692	52.3153
2023-07-20	04:00:00	21.7584	48.7981
2023-07-20	04:10:00	21.7584	48.4624
2023-07-20	04:20:00	21.7692	49.584
2023-07-20	04:30:00	21.8228	49.8739
2023-07-20	04:40:00	21.8228	50.1714
2023-07-20	04:50:00	21.8335	50.5681
2023-07-20	05:00:00	21.855	50.4232
2023-07-20	05:10:00	21.8764	50.9191
2023-07-20	05:20:00	21.8657	51.0946
2023-07-20	05:30:00	21.8872	51.0946
2023-07-20	05:40:00	21.8443	51.209
2023-07-20	05:50:00	21.7906	51.5294
2023-07-20	06:00:00	21.7906	51.5294
2023-07-20	06:10:00	21.7155	51.415
2023-07-20	06:20:00	21.7584	50.8352
2023-07-20	06:30:00	21.7477	50.8047
2023-07-20	06:40:00	21.7584	50.7207
2023-07-20	06:50:00	21.8335	50.5071
2023-07-20	07:00:00	21.8335	50.4232
2023-07-20	07:10:00	21.9193	50.2401
2023-07-20	07:20:00	22.0373	50.1028
2023-07-20	07:30:00	22.0909	50.0341
2023-07-20	07:40:00	22.1017	50.5681
2023-07-20	07:50:00	22.1338	50.4232
2023-07-20	08:00:00	22.0909	50.4537
2023-07-20	08:10:00	22.1231	50.2325
2023-07-20	08:20:00	22.0695	50.263
2023-07-20	08:30:00	22.1124	50.1028
2023-07-20	08:40:00	22.1446	50.0951
2023-07-20	08:50:00	22.1446	50.0951
2023-07-20	09:00:00	22.1875	49.9273
2023-07-20	09:10:00	22.2625	49.6908
2023-07-20	09:20:00	22.2304	49.8586
2023-07-20	09:30:00	22.2304	50.1943
2023-07-20	09:40:00	22.2304	50.1943
2023-07-20	09:50:00	22.1338	50.591
2023-07-20	10:00:00	22.1553	49.9273
2023-07-20	10:10:00	22.1446	50.8581
2023-07-20	10:20:00	22.0695	50.4766
2023-07-20	10:30:00	22.0373	50.3622
2023-07-20	10:40:00	21.973	50.1028
2023-07-20	10:50:00	21.9944	49.5992
2023-07-20	11:00:00	22.048	50.1333
2023-07-20	11:10:00	22.0588	50.1333
2023-07-20	11:20:00	22.0373	49.8357
2023-07-20	11:30:00	22.0695	50.0341
2023-07-20	11:40:00	22.0159	49.5687
2023-07-20	11:50:00	21.9515	50.0722
2023-07-20	12:00:00	21.9515	50.1409
2023-07-20	12:10:00	21.8872	49.4466
2023-07-20	12:20:00	21.9301	49.5458
2023-07-20	12:30:00	21.9515	49.9731
2023-07-20	12:40:00	21.9515	50.2019
2023-07-20	12:50:00	21.9837	49.3093
2023-07-20	13:00:00	22.048	49.6374
2023-07-20	13:10:00	22.0588	49.1033
2023-07-20	13:20:00	22.0266	48.6074
2023-07-20	13:30:00	22.0373	47.6537
2023-07-20	13:40:00	22.0373	48.5158
2023-07-20	13:50:00	21.9944	48.4167
2023-07-20	14:00:00	22.0051	48.2488
2023-07-20	14:10:00	21.973	47.5545
2023-07-20	14:20:00	21.9193	46.7382
2023-07-20	14:30:00	21.9515	47.4935
2023-07-20	14:40:00	21.9408	48.287
2023-07-20	14:50:00	21.9301	47.73
2023-07-20	15:00:00	21.9622	46.0668
2023-07-20	15:10:00	21.9622	46.5932
2023-07-20	15:20:00	21.9837	44.5791
2023-07-20	15:30:00	22.0159	45.7387
2023-07-20	15:40:00	22.0695	46.6619
2023-07-20	15:50:00	22.0373	46.4635
2023-07-20	16:00:00	22.0051	47.8521
2023-07-20	16:10:00	22.0159	47.9818
2023-07-20	16:20:00	21.973	46.8603
2023-07-20	16:30:00	21.9301	46.8984
2023-07-20	16:40:00	21.9622	46.494
2023-07-20	16:50:00	21.9301	46.8679
2023-07-20	17:00:00	21.9408	47.3333
2023-07-20	17:10:00	21.9837	48.4777
2023-07-20	17:20:00	21.9944	47.6156
2023-07-20	17:30:00	22.0051	48.2793
2023-07-20	17:40:00	22.0588	48.0504
2023-07-20	17:50:00	22.0909	48.3785
2023-07-20	18:00:00	22.0588	48.8439
2023-07-20	18:10:00	22.048	48.9736
2023-07-20	18:20:00	22.0588	47.5545
2023-07-20	18:30:00	22.0266	48.9431
2023-07-20	18:40:00	22.0159	47.6156
2023-07-20	18:50:00	21.9837	48.8744
2023-07-20	19:00:00	21.9515	48.0199
2023-07-20	19:10:00	21.8872	50.0417
2023-07-20	19:20:00	21.7799	48.2336
2023-07-20	19:30:00	21.6941	49.7518
2023-07-20	19:40:00	21.6941	47.9665
2023-07-20	19:50:00	21.6726	49.1567
2023-07-20	20:00:00	21.6619	51.0641
2023-07-20	20:10:00	21.6941	52.5442
2023-07-20	20:20:00	21.6512	53.3605
2023-07-20	20:30:00	21.6297	53.2995
2023-07-20	20:40:00	21.619	53.5665
2023-07-20	20:50:00	21.5761	53.6504
2023-07-20	21:00:00	21.5868	53.2461
2023-07-20	21:10:00	21.5547	52.9256
2023-07-20	21:20:00	21.5654	52.7807
2023-07-20	21:30:00	21.5976	52.6052
2023-07-20	21:40:00	21.6405	53.1316
2023-07-20	21:50:00	21.6405	52.6357
2023-07-20	22:00:00	21.6834	53.8259
2023-07-20	22:10:00	21.6619	53.536
2023-07-20	22:20:00	21.6297	52.9561
2023-07-20	22:30:00	21.6297	53.3605
2023-07-20	22:40:00	21.5868	53.1316
2023-07-20	22:50:00	21.5868	52.4297
2023-07-20	23:00:00	21.5654	51.4455
2023-07-20	23:10:00	21.5761	52.3153
2023-07-20	23:20:00	21.619	51.2701
2023-07-20	23:30:00	21.6405	51.7354
2023-07-20	23:40:00	21.6405	51.2701
2023-07-20	23:50:00	21.6726	51.8499
2023-07-21	00:00:00	21.6512	52.4297
2023-07-21	00:10:00	21.6405	52.7196
2023-07-21	00:20:00	21.6512	51.8804
2023-07-21	00:30:00	21.6083	51.972
2023-07-21	00:40:00	21.6083	51.3006
2023-07-21	00:50:00	21.5976	52.2008
2023-07-21	01:00:00	21.5761	52.0559
2023-07-21	01:10:00	21.619	52.6052
2023-07-21	01:20:00	21.5868	52.7196
2023-07-21	01:30:00	21.5976	52.8417
2023-07-21	01:40:00	21.6405	52.9867
2023-07-21	01:50:00	21.6405	53.185
2023-07-21	02:00:00	21.6405	53.1316
2023-07-21	02:10:00	21.6726	52.1398
2023-07-21	02:20:00	21.6512	51.9643
2023-07-21	02:30:00	21.6405	51.476
2023-07-21	02:40:00	21.6726	50.2782
2023-07-21	02:50:00	21.6405	49.4237
2023-07-21	03:00:00	21.6405	48.76
2023-07-21	03:10:00	21.6619	49.7899
2023-07-21	03:20:00	21.6405	48.1649
2023-07-21	03:30:00	21.6405	46.9747
2023-07-21	03:40:00	21.6297	48.142
2023-07-21	03:50:00	21.5976	48.1725
2023-07-21	04:00:00	21.6297	47.936
2023-07-21	04:10:00	21.5976	48.2107
2023-07-21	04:20:00	21.6083	46.5246
2023-07-21	04:30:00	21.6297	49.294
2023-07-21	04:40:00	21.6297	50.3164
2023-07-21	04:50:00	21.6405	48.1344
2023-07-21	05:00:00	21.6941	51.9643
2023-07-21	05:10:00	21.6726	52.8646
2023-07-21	05:20:00	21.6512	51.56
2023-07-21	05:30:00	21.6726	49.851
2023-07-21	05:40:00	21.619	49.4314
2023-07-21	05:50:00	21.6405	50.7513
2023-07-21	06:00:00	21.6297	53.6504
2023-07-21	06:10:00	21.6405	54.8101
2023-07-21	06:20:00	21.6405	54.955
2023-07-21	06:30:00	21.6083	54.7491
2023-07-21	06:40:00	21.6405	54.6651
2023-07-21	06:50:00	21.619	54.4057
2023-07-21	07:00:00	21.6297	54.2913
2023-07-21	07:10:00	21.7263	54.3142
2023-07-21	07:20:00	21.8335	53.4444
2023-07-21	07:30:00	21.9408	53.3224
2023-07-21	07:40:00	22.0051	52.979
2023-07-21	07:50:00	22.0373	53.124
2023-07-21	08:00:00	22.1017	53.124
2023-07-21	08:10:00	22.1017	52.8036
2023-07-21	08:20:00	22.0909	52.857
2023-07-21	08:30:00	22.1124	53.0019
2023-07-21	08:40:00	22.0802	53.6428
2023-07-21	08:50:00	22.0588	53.4139
2023-07-21	09:00:00	22.0588	53.2079
2023-07-21	09:10:00	22.0266	53.4673
2023-07-21	09:20:00	22.0695	52.8341
2023-07-21	09:30:00	22.048	52.712
2023-07-21	09:40:00	22.0373	52.4221
2023-07-21	09:50:00	22.1017	53.0324
2023-07-21	10:00:00	22.1017	52.7425
2023-07-21	10:10:00	22.1446	52.8875
2023-07-21	10:20:00	22.2625	52.5365
2023-07-21	10:30:00	22.1767	52.6281
2023-07-21	10:40:00	22.0802	53.4139
2023-07-21	10:50:00	22.0373	52.8036
2023-07-21	11:00:00	21.9408	53.2384
2023-07-21	11:10:00	21.973	53.3529
2023-07-21	11:20:00	21.8764	53.0401
2023-07-21	11:30:00	21.8764	53.124
2023-07-21	11:40:00	21.8979	53.3224
2023-07-21	11:50:00	21.8764	53.3834
2023-07-21	12:00:00	21.8979	53.1545
2023-07-21	12:10:00	21.9515	52.773
2023-07-21	12:20:00	21.9622	52.773
2023-07-21	12:30:00	21.9408	53.124
2023-07-21	12:40:00	21.973	52.9485
2023-07-21	12:50:00	21.9301	53.3224
2023-07-21	13:00:00	21.8764	52.773
2023-07-21	13:10:00	21.8872	52.7425
2023-07-21	13:20:00	21.8443	52.6891
2023-07-21	13:30:00	21.8657	52.6891
2023-07-21	13:40:00	21.8657	52.0482
2023-07-21	13:50:00	21.8657	52.0177
2023-07-21	14:00:00	21.9301	52.8036
2023-07-21	14:10:00	21.973	52.4221
2023-07-21	14:20:00	21.9515	53.0096
2023-07-21	14:30:00	21.9515	52.8341
2023-07-21	14:40:00	21.973	53.2384
2023-07-21	14:50:00	21.9301	52.4526
2023-07-21	15:00:00	21.9301	52.4526
2023-07-21	15:10:00	21.8872	52.1093
2023-07-21	15:20:00	21.8657	52.4526
2023-07-21	15:30:00	21.8979	52.5747
2023-07-21	15:40:00	21.8764	52.8646
2023-07-21	15:50:00	21.9193	52.5442
2023-07-21	16:00:00	21.9622	52.0482
2023-07-21	16:10:00	21.9515	51.6134
2023-07-21	16:20:00	21.973	52.4526
2023-07-21	16:30:00	22.0051	51.6134
2023-07-21	16:40:00	21.9515	51.6668
2023-07-21	16:50:00	21.9515	51.4379
2023-07-21	17:00:00	21.9837	50.9115
2023-07-21	17:10:00	21.9515	51.7888
2023-07-21	17:20:00	21.9193	50.8581
2023-07-21	17:30:00	21.9193	50.5071
2023-07-21	17:40:00	21.8872	50.0722
2023-07-21	17:50:00	21.8979	47.5927
2023-07-21	18:00:00	21.9301	48.3861
2023-07-21	18:10:00	21.9301	49.3093
2023-07-21	18:20:00	21.973	50.4766
2023-07-21	18:30:00	22.0159	51.4074
2023-07-21	18:40:00	21.9944	51.9567
2023-07-21	18:50:00	22.0051	52.4831
2023-07-21	19:00:00	21.973	52.8341
2023-07-21	19:10:00	21.8228	52.8646
2023-07-21	19:20:00	21.7155	52.3458
2023-07-21	19:30:00	21.6083	52.5213
2023-07-21	19:40:00	21.6083	52.6662
2023-07-21	19:50:00	21.619	52.8112
2023-07-21	20:00:00	21.6083	52.4297
2023-07-21	20:10:00	21.6297	51.4455
2023-07-21	20:20:00	21.6297	51.1861
2023-07-21	20:30:00	21.5976	53.2155
2023-07-21	20:40:00	21.6297	53.8564
2023-07-21	20:50:00	21.5976	53.4444
2023-07-21	21:00:00	21.5654	53.7954
2023-07-21	21:10:00	21.5761	53.9403
2023-07-21	21:20:00	21.5118	53.7954
2023-07-21	21:30:00	21.5332	54.0319
2023-07-21	21:40:00	21.5547	55.6798
2023-07-21	21:50:00	21.5332	53.0401
2023-07-21	22:00:00	21.5547	52.7807
2023-07-21	22:10:00	21.5976	53.0401
2023-07-21	22:20:00	21.5976	52.0864
2023-07-21	22:30:00	21.5976	52.8646
2023-07-21	22:40:00	21.6405	53.6809
2023-07-21	22:50:00	21.5868	52.7196
2023-07-21	23:00:00	21.5868	52.8112
2023-07-21	23:10:00	21.5547	52.9867
2023-07-21	23:20:00	21.5439	53.0096
2023-07-21	23:30:00	21.5654	52.8417
2023-07-21	23:40:00	21.5332	53.1545
2023-07-21	23:50:00	21.5439	53.1316
2023-07-22	00:00:00	21.5547	53.1316
2023-07-22	00:10:00	21.5225	53.0096
2023-07-22	00:20:00	21.5761	52.9256
2023-07-22	00:30:00	21.5761	53.1011
2023-07-22	00:40:00	21.5868	53.4749
2023-07-22	00:50:00	21.6297	53.4749
2023-07-22	01:00:00	21.6405	53.1545
2023-07-22	01:10:00	21.619	53.2461
2023-07-22	01:20:00	21.6405	53.4444
2023-07-22	01:30:00	21.5976	53.6504
2023-07-22	01:40:00	21.5654	53.1316
2023-07-22	01:50:00	21.5868	53.185
2023-07-22	02:00:00	21.5439	53.4749
2023-07-22	02:10:00	21.5761	53.4215
2023-07-22	02:20:00	21.5761	53.4215
2023-07-22	02:30:00	21.5761	53.33
2023-07-22	02:40:00	21.6083	53.4215
2023-07-22	02:50:00	21.6405	53.4444
2023-07-22	03:00:00	21.6405	53.4444
2023-07-22	03:10:00	21.6405	53.4139
2023-07-22	03:20:00	21.6405	53.4749
2023-07-22	03:30:00	21.619	53.5665
2023-07-22	03:40:00	21.619	53.6809
2023-07-22	03:50:00	21.5868	53.8564
2023-07-22	04:00:00	21.5547	53.7954
2023-07-22	04:10:00	21.5654	53.6809
2023-07-22	04:20:00	21.5547	53.4749
2023-07-22	04:30:00	21.5761	53.5894
2023-07-22	04:40:00	21.619	53.6809
2023-07-22	04:50:00	21.6083	53.5665
2023-07-22	05:00:00	21.6405	54.1692
2023-07-22	05:10:00	21.6726	54.3142
2023-07-22	05:20:00	21.6512	54.7262
2023-07-22	05:30:00	21.6512	54.6346
2023-07-22	05:40:00	21.6297	54.1463
2023-07-22	05:50:00	21.5761	53.5055
2023-07-22	06:00:00	21.5868	53.4215
2023-07-22	06:10:00	21.5654	54.2303
2023-07-22	06:20:00	21.5761	54.4897
2023-07-22	06:30:00	21.619	54.0014
2023-07-22	06:40:00	21.6083	54.3447
2023-07-22	06:50:00	21.619	54.5202
2023-07-22	07:00:00	21.6512	54.4897
2023-07-22	07:10:00	21.7906	54.1463
2023-07-22	07:20:00	21.8657	53.7878
2023-07-22	07:30:00	21.9515	53.2079
2023-07-22	07:40:00	21.9515	53.2384
2023-07-22	07:50:00	21.9515	53.124
2023-07-22	08:00:00	21.9837	52.857
2023-07-22	08:10:00	21.9622	52.857
2023-07-22	08:20:00	21.9837	52.4221
2023-07-22	08:30:00	21.9944	52.712
2023-07-22	08:40:00	21.9837	52.8036
2023-07-22	08:50:00	22.0266	52.3916
2023-07-22	09:00:00	22.0802	52.4221
2023-07-22	09:10:00	22.0802	52.567
2023-07-22	09:20:00	22.0909	52.9485
2023-07-22	09:30:00	22.0909	53.0019
2023-07-22	09:40:00	22.0588	52.5365
2023-07-22	09:50:00	22.0695	51.9567
2023-07-22	10:00:00	22.0588	52.4221
2023-07-22	10:10:00	22.0159	52.1627
2023-07-22	10:20:00	22.1338	52.5976
2023-07-22	10:30:00	22.0802	52.918
2023-07-22	10:40:00	22.0588	52.4831
2023-07-22	10:50:00	21.9944	52.1627
2023-07-22	11:00:00	21.9193	51.8194
2023-07-22	11:10:00	21.9622	51.4684
2023-07-22	11:20:00	21.973	51.7583
2023-07-22	11:30:00	21.9301	51.7583
2023-07-22	11:40:00	21.9515	51.4379
2023-07-22	11:50:00	21.9944	51.5218
2023-07-22	12:00:00	21.9408	52.0482
2023-07-22	12:10:00	21.9301	51.4684
2023-07-22	12:20:00	21.9086	52.1627
2023-07-22	12:30:00	21.855	52.0177
2023-07-22	12:40:00	21.8872	51.4379
2023-07-22	12:50:00	21.8764	51.4989
2023-07-22	13:00:00	21.855	51.5523
2023-07-22	13:10:00	21.9086	51.2701
2023-07-22	13:20:00	21.9408	51.3845
2023-07-22	13:30:00	21.9408	51.003
2023-07-22	13:40:00	21.973	52.0788
2023-07-22	13:50:00	22.0051	52.2542
2023-07-22	14:00:00	21.973	51.4684
2023-07-22	14:10:00	21.9301	51.6744
2023-07-22	14:20:00	21.9515	51.0946
2023-07-22	14:30:00	21.8764	51.0946
2023-07-22	14:40:00	21.8979	50.1028
2023-07-22	14:50:00	21.855	50.2019
2023-07-22	15:00:00	21.8764	50.8275
2023-07-22	15:10:00	21.9193	50.6521
2023-07-22	15:20:00	21.9086	50.6826
2023-07-22	15:30:00	21.9193	49.9731
2023-07-22	15:40:00	21.973	49.8968
2023-07-22	15:50:00	21.973	51.9567
2023-07-22	16:00:00	21.9515	50.9496
2023-07-22	16:10:00	21.973	51.7583
2023-07-22	16:20:00	21.9193	51.2395
2023-07-22	16:30:00	21.9301	51.3235
2023-07-22	16:40:00	21.9086	52.1627
2023-07-22	16:50:00	21.8764	51.5523
2023-07-22	17:00:00	21.9086	51.9948
2023-07-22	17:10:00	21.855	52.1398
2023-07-22	17:20:00	21.9193	52.6586
2023-07-22	17:30:00	21.9193	52.1093
2023-07-22	17:40:00	21.9086	52.1932
2023-07-22	17:50:00	21.9837	52.3687
2023-07-22	18:00:00	21.9837	51.7888
2023-07-22	18:10:00	21.9944	51.7888
2023-07-22	18:20:00	22.0373	52.0177
2023-07-22	18:30:00	21.973	50.6826
2023-07-22	18:40:00	21.9622	52.3382
2023-07-22	18:50:00	21.9944	51.7278
2023-07-22	19:00:00	21.9408	51.5829
2023-07-22	19:10:00	21.8335	52.6281
2023-07-22	19:20:00	21.7263	52.6052
2023-07-22	19:30:00	21.6405	52.8112
2023-07-22	19:40:00	21.6405	53.1545
2023-07-22	19:50:00	21.5976	52.7196
2023-07-22	20:00:00	21.5761	53.0096
2023-07-22	20:10:00	21.6083	53.1316
2023-07-22	20:20:00	21.619	52.4602
2023-07-22	20:30:00	21.6405	53.185
2023-07-22	20:40:00	21.6405	53.1316
2023-07-22	20:50:00	21.6512	53.2995
2023-07-22	21:00:00	21.6297	53.5665
2023-07-22	21:10:00	21.5976	53.7649
2023-07-22	21:20:00	21.619	53.5055
2023-07-22	21:30:00	21.5547	52.4297
2023-07-22	21:40:00	21.501	51.5294
2023-07-22	21:50:00	21.5332	51.8804
2023-07-22	22:00:00	21.5332	53.536
2023-07-22	22:10:00	21.5868	54.5812
2023-07-22	22:20:00	21.6405	53.4139
2023-07-22	22:30:00	21.6297	53.4749
2023-07-22	22:40:00	21.5976	52.0254
2023-07-22	22:50:00	21.619	53.0401
2023-07-22	23:00:00	21.619	53.5055
2023-07-22	23:10:00	21.5761	53.5665
2023-07-22	23:20:00	21.5976	53.7115
2023-07-22	23:30:00	21.5654	54.2303
2023-07-22	23:40:00	21.5332	54.4897
2023-07-22	23:50:00	21.5654	54.2913
2023-07-23	00:00:00	21.5332	54.1158
2023-07-23	00:10:00	21.5547	54.1463
2023-07-23	00:20:00	21.5868	53.9403
2023-07-23	00:30:00	21.5761	53.9098
2023-07-23	00:40:00	21.6083	54.0014
2023-07-23	00:50:00	21.6405	54.0853
2023-07-23	01:00:00	21.6083	54.0319
2023-07-23	01:10:00	21.5976	53.6809
2023-07-23	01:20:00	21.5976	53.7649
2023-07-23	01:30:00	21.5547	53.7115
2023-07-23	01:40:00	21.5868	53.7954
2023-07-23	01:50:00	21.5332	53.7954
2023-07-23	02:00:00	21.5439	53.5055
2023-07-23	02:10:00	21.5761	53.6809
2023-07-23	02:20:00	21.5654	53.5665
2023-07-23	02:30:00	21.5868	53.5055
2023-07-23	02:40:00	21.6297	53.2155
2023-07-23	02:50:00	21.6405	53.536
2023-07-23	03:00:00	21.6405	53.4749
2023-07-23	03:10:00	21.6405	53.5665
2023-07-23	03:20:00	21.6512	53.7343
2023-07-23	03:30:00	21.5976	53.7343
2023-07-23	03:40:00	21.619	53.5055
2023-07-23	03:50:00	21.5761	53.6199
2023-07-23	04:00:00	21.5547	53.6504
2023-07-23	04:10:00	21.5868	53.7343
2023-07-23	04:20:00	21.5439	54.1158
2023-07-23	04:30:00	21.5654	54.1692
2023-07-23	04:40:00	21.6083	54.0319
2023-07-23	04:50:00	21.6083	53.9709
2023-07-23	05:00:00	21.6083	53.7954
2023-07-23	05:10:00	21.6512	54.0319
2023-07-23	05:20:00	21.6405	54.0319
2023-07-23	05:30:00	21.6297	53.9098
2023-07-23	05:40:00	21.6405	54.0319
2023-07-23	05:50:00	21.6405	55.161
2023-07-23	06:00:00	21.6083	54.0014
2023-07-23	06:10:00	21.619	53.536
2023-07-23	06:20:00	21.5654	54.1463
2023-07-23	06:30:00	21.5439	53.6809
2023-07-23	06:40:00	21.5761	54.0548
2023-07-23	06:50:00	21.5654	54.1692
2023-07-23	07:00:00	21.5976	53.9709
2023-07-23	07:10:00	21.7584	53.1545
2023-07-23	07:20:00	21.8764	52.918
2023-07-23	07:30:00	21.9193	52.8951
2023-07-23	07:40:00	21.9944	52.8036
2023-07-23	07:50:00	22.0373	53.0019
2023-07-23	08:00:00	21.9944	52.979
2023-07-23	08:10:00	22.0159	52.8875
2023-07-23	08:20:00	22.0051	52.7425
2023-07-23	08:30:00	21.9837	52.918
2023-07-23	08:40:00	22.0266	53.5284
2023-07-23	08:50:00	21.9837	52.8875
2023-07-23	09:00:00	21.9837	52.6891
2023-07-23	09:10:00	22.0373	52.5136
2023-07-23	09:20:00	22.0266	52.4526
2023-07-23	09:30:00	22.048	52.857
2023-07-23	09:40:00	22.1017	52.8875
2023-07-23	09:50:00	22.1231	52.6586
2023-07-23	10:00:00	22.0802	52.3916
2023-07-23	10:10:00	22.0802	51.9338
2023-07-23	10:20:00	22.0695	51.9872
2023-07-23	10:30:00	22.0159	52.2771
2023-07-23	10:40:00	22.0266	51.8117
2023-07-23	10:50:00	21.973	52.3076
2023-07-23	11:00:00	22.0051	52.1322
2023-07-23	11:10:00	22.0266	52.2542
2023-07-23	11:20:00	22.0051	52.2237
2023-07-23	11:30:00	22.048	51.9033
2023-07-23	11:40:00	22.0695	51.6668
2023-07-23	11:50:00	22.0909	52.0177
2023-07-23	12:00:00	22.1017	52.1932
2023-07-23	12:10:00	22.1553	51.9567
2023-07-23	12:20:00	22.1231	52.0177
2023-07-23	12:30:00	22.0802	51.9567
2023-07-23	12:40:00	22.0802	51.5523
2023-07-23	12:50:00	22.0373	52.0177
2023-07-23	13:00:00	22.0588	52.3687
2023-07-23	13:10:00	22.048	51.7583
2023-07-23	13:20:00	22.0266	52.5976
2023-07-23	13:30:00	22.0695	52.3916
2023-07-23	13:40:00	22.0909	51.0641
2023-07-23	13:50:00	22.1124	51.1175
2023-07-23	14:00:00	22.1124	51.0335
2023-07-23	14:10:00	22.1767	51.6134
2023-07-23	14:20:00	22.1767	51.3769
2023-07-23	14:30:00	22.1231	51.6668
2023-07-23	14:40:00	22.1446	51.6668
2023-07-23	14:50:00	22.0695	51.9872
2023-07-23	15:00:00	22.0802	51.9033
2023-07-23	15:10:00	22.0373	51.9872
2023-07-23	15:20:00	22.0051	51.6439
2023-07-23	15:30:00	22.0373	51.6973
2023-07-23	15:40:00	22.0159	51.7583
2023-07-23	15:50:00	22.0373	51.6439
2023-07-23	16:00:00	22.1017	51.5523
2023-07-23	16:10:00	22.1124	51.5829
2023-07-23	16:20:00	22.1231	51.4684
2023-07-23	16:30:00	22.2733	51.6134
2023-07-23	16:40:00	22.2625	51.4684
2023-07-23	16:50:00	22.3054	51.4608
2023-07-23	17:00:00	22.3269	50.8199
2023-07-23	17:10:00	22.2625	50.736
2023-07-23	17:20:00	22.2518	51.9872
2023-07-23	17:30:00	22.2518	51.4074
2023-07-23	17:40:00	22.2196	51.3769
2023-07-23	17:50:00	22.2625	51.9567
2023-07-23	18:00:00	22.2733	52.1017
2023-07-23	18:10:00	22.284	51.8117
2023-07-23	18:20:00	22.3162	51.7278
2023-07-23	18:30:00	22.3591	51.6668
2023-07-23	18:40:00	22.3162	51.8423
2023-07-23	18:50:00	22.2947	51.9872
2023-07-23	19:00:00	22.3162	51.5523
2023-07-23	19:10:00	22.1553	52.0177
2023-07-23	19:20:00	22.048	51.7583
2023-07-23	19:30:00	21.9622	51.5218
2023-07-23	19:40:00	21.8872	52.2848
2023-07-23	19:50:00	21.9193	52.4526
2023-07-23	20:00:00	21.8872	52.6281
2023-07-23	20:10:00	21.8872	52.8036
2023-07-23	20:20:00	21.9193	52.4831
2023-07-23	20:30:00	21.9086	52.2542
2023-07-23	20:40:00	21.9193	52.4297
2023-07-23	20:50:00	21.9622	52.2542
2023-07-23	21:00:00	21.9301	52.4297
2023-07-23	21:10:00	21.8979	52.3992
2023-07-23	21:20:00	21.9086	52.8341
2023-07-23	21:30:00	21.855	52.7196
2023-07-23	21:40:00	21.8764	52.5747
2023-07-23	21:50:00	21.8335	53.1545
2023-07-23	22:00:00	21.8443	53.6199
2023-07-23	22:10:00	21.855	52.7196
2023-07-23	22:20:00	21.8014	52.3992
2023-07-23	22:30:00	21.8657	53.269
2023-07-23	22:40:00	21.8764	53.3834
2023-07-23	22:50:00	21.8657	53.5589
2023-07-23	23:00:00	21.9408	53.0935
2023-07-23	23:10:00	21.9193	52.8951
2023-07-23	23:20:00	21.8872	53.063
2023-07-23	23:30:00	21.9086	52.4526
2023-07-23	23:40:00	21.8764	52.9485
2023-07-23	23:50:00	21.8764	53.3224
2023-07-24	00:00:00	21.8657	52.3076
2023-07-24	00:10:00	21.8014	52.5136
2023-07-24	00:20:00	21.855	53.0935
2023-07-24	00:30:00	21.8335	53.2079
2023-07-24	00:40:00	21.8228	52.0482
2023-07-24	00:50:00	21.8764	52.2848
2023-07-24	01:00:00	21.8764	52.2542
2023-07-24	01:10:00	21.8872	52.2542
2023-07-24	01:20:00	21.9301	52.1627
2023-07-24	01:30:00	21.9408	52.3076
2023-07-24	01:40:00	21.8979	52.979
2023-07-24	01:50:00	21.9301	52.6891
2023-07-24	02:00:00	21.8979	53.4139
2023-07-24	02:10:00	21.8764	52.7425
2023-07-24	02:20:00	21.8443	52.773
2023-07-24	02:30:00	21.8014	53.1011
2023-07-24	02:40:00	21.8443	53.7343
2023-07-24	02:50:00	21.8014	54.0853
2023-07-24	03:00:00	21.8443	53.063
2023-07-24	03:10:00	21.8228	52.8036
2023-07-24	03:20:00	21.8443	52.8036
2023-07-24	03:30:00	21.8657	52.8951
2023-07-24	03:40:00	21.8764	53.2384
2023-07-24	03:50:00	21.8979	52.9485
2023-07-24	04:00:00	21.9086	53.0096
2023-07-24	04:10:00	21.8764	53.0401
2023-07-24	04:20:00	21.8872	52.773
2023-07-24	04:30:00	21.8657	52.8341
2023-07-24	04:40:00	21.8121	52.9485
2023-07-24	04:50:00	21.8121	52.7196
2023-07-24	05:00:00	21.7906	52.6891
2023-07-24	05:10:00	21.8228	52.7425
2023-07-24	05:20:00	21.8121	52.9485
2023-07-24	05:30:00	21.8335	53.2995
2023-07-24	05:40:00	21.8764	52.9485
2023-07-24	05:50:00	21.8872	52.6586
2023-07-24	06:00:00	21.8979	52.5442
2023-07-24	06:10:00	21.8979	52.7425
2023-07-24	06:20:00	21.9086	52.8951
2023-07-24	06:30:00	21.8764	52.7196
2023-07-24	06:40:00	21.8979	53.269
2023-07-24	06:50:00	21.8443	52.8341
2023-07-24	07:00:00	21.8335	53.2384
2023-07-24	07:10:00	21.9408	53.063
2023-07-24	07:20:00	22.0159	52.979
2023-07-24	07:30:00	22.1231	52.5136
2023-07-24	07:40:00	22.1446	52.773
2023-07-24	07:50:00	22.1767	51.7888
2023-07-24	08:00:00	22.2625	51.7888
[truncated: 3,263 more rows]

## Sheet: Experiment 2
Date	Time	Temperature	Humidity
2023-08-22	10:30:00	21.0586	59.9924
2023-08-22	10:40:00	21.7689	56.8399
2023-08-22	10:50:00	21.9772	55.7076
2023-08-22	11:00:00	22.0092	55.4055
2023-08-22	11:10:00	22.0092	55.3445
2023-08-22	11:20:00	22.0199	55.1583
2023-08-22	11:30:00	21.9772	55.1125
2023-08-22	11:40:00	21.9665	54.9844
2023-08-22	11:50:00	22.0092	55.0057
2023-08-22	12:00:00	22.0626	54.9477
2023-08-22	12:10:00	22.0787	54.432
2023-08-22	12:20:00	22.0787	54.0505
2023-08-22	12:30:00	22.1481	53.9406
2023-08-22	12:40:00	22.0787	54.0505
2023-08-22	12:50:00	22.0466	53.8033
2023-08-22	13:00:00	22.0787	53.6843
2023-08-22	13:10:00	22.0199	53.959
2023-08-22	13:20:00	21.9772	53.6629
2023-08-22	13:30:00	22.0359	54.2489
2023-08-22	13:40:00	21.9932	54.6548
2023-08-22	13:50:00	21.9932	55.3689
2023-08-22	14:00:00	22.0466	56.2783
2023-08-22	14:10:00	22.0466	56.2051
2023-08-22	14:20:00	22.0359	55.6893
2023-08-22	14:30:00	22.1054	55.7992
2023-08-22	14:40:00	22.1054	56.1044
2023-08-22	14:50:00	22.0893	56.4584
2023-08-22	15:00:00	22.1054	56.1776
2023-08-22	15:10:00	22.0787	58.0606
2023-08-22	15:20:00	22.1054	57.8164
2023-08-22	15:30:00	22.1054	58.1338
2023-08-22	15:40:00	22.0359	57.7951
2023-08-22	15:50:00	22.1054	57.8866
2023-08-22	16:00:00	22.0359	57.8164
2023-08-22	16:10:00	22.0787	57.6516
2023-08-22	16:20:00	22.0359	57.5601
2023-08-22	16:30:00	22.0092	57.2274
2023-08-22	16:40:00	22.0466	57.1328
2023-08-22	16:50:00	22.0466	57.1267
2023-08-22	17:00:00	22.0466	56.8338
2023-08-22	17:10:00	22.1054	56.9436
2023-08-22	17:20:00	22.0893	56.968
2023-08-22	17:30:00	22.1054	56.7147
2023-08-22	17:40:00	22.1054	56.5103
2023-08-22	17:50:00	22.0466	56.8002
2023-08-22	18:00:00	22.0893	56.4065
2023-08-22	18:10:00	22.0199	56.7788
2023-08-22	18:20:00	22.0466	56.6903
2023-08-22	18:30:00	21.9932	57.2183
2023-08-22	18:40:00	22.0199	56.4584
2023-08-22	18:50:00	22.0466	56.5682
2023-08-22	19:00:00	22.0359	57.2274
2023-08-22	19:10:00	21.9772	57.5113
2023-08-22	19:20:00	21.865	58.0056
2023-08-22	19:30:00	21.7529	57.5296
2023-08-22	19:40:00	21.7689	57.3739
2023-08-22	19:50:00	21.7102	58.4756
2023-08-22	20:00:00	21.7102	58.4146
2023-08-22	20:10:00	21.7422	57.9965
2023-08-22	20:20:00	21.6941	57.9446
2023-08-22	20:30:00	21.6674	57.9873
2023-08-22	20:40:00	21.7102	58.0148
2023-08-22	20:50:00	21.7102	58.0331
2023-08-22	21:00:00	21.7102	58.1247
2023-08-22	21:10:00	21.7422	58.6282
2023-08-22	21:20:00	21.7262	58.3749
2023-08-22	21:30:00	21.6941	58.1735
2023-08-22	21:40:00	21.7102	58.2132
2023-08-22	21:50:00	21.6514	57.6638
2023-08-22	22:00:00	21.6835	57.7798
2023-08-22	22:10:00	21.6674	58.0423
2023-08-22	22:20:00	21.6407	58.4268
2023-08-22	22:30:00	21.6941	58.7289
2023-08-22	22:40:00	21.6407	58.6893
2023-08-22	22:50:00	21.6514	58.4176
2023-08-22	23:00:00	21.6941	58.9944
2023-08-22	23:10:00	21.6514	58.9944
2023-08-22	23:20:00	21.6835	58.6893
2023-08-22	23:30:00	21.6835	58.4268
2023-08-22	23:40:00	21.6941	58.2315
2023-08-22	23:50:00	21.7102	57.9019
2023-08-23	00:00:00	21.7422	57.8134
2023-08-23	00:10:00	21.6941	57.5845
2023-08-23	00:20:00	21.6835	58.1979
2023-08-23	00:30:00	21.7102	58.7015
2023-08-23	00:40:00	21.6835	58.8632
2023-08-23	00:50:00	21.7102	58.7106
2023-08-23	01:00:00	21.6407	58.677
2023-08-23	01:10:00	21.6941	58.6954
2023-08-23	01:20:00	21.6514	58.6679
2023-08-23	01:30:00	21.6674	58.7228
2023-08-23	01:40:00	21.7262	58.6465
2023-08-23	01:50:00	21.7422	58.5641
2023-08-23	02:00:00	21.7102	58.4909
2023-08-23	02:10:00	21.7422	58.323
2023-08-23	02:20:00	21.7689	58.3749
2023-08-23	02:30:00	21.6941	58.5275
2023-08-23	02:40:00	21.7689	58.1796
2023-08-23	02:50:00	21.7262	58.1399
2023-08-23	03:00:00	21.6514	58.3536
2023-08-23	03:10:00	21.7102	58.5428
2023-08-23	03:20:00	21.6674	58.7289
2023-08-23	03:30:00	21.6674	58.6099
2023-08-23	03:40:00	21.7102	58.5519
2023-08-23	03:50:00	21.6941	58.5977
2023-08-23	04:00:00	21.7422	58.3047
2023-08-23	04:10:00	21.7796	58.3474
2023-08-23	04:20:00	21.7422	58.3536
2023-08-23	04:30:00	21.7102	58.3047
2023-08-23	04:40:00	21.7422	58.4543
2023-08-23	04:50:00	21.7262	58.6435
2023-08-23	05:00:00	21.7262	58.6465
2023-08-23	05:10:00	21.6835	58.8235
2023-08-23	05:20:00	21.6674	58.6618
2023-08-23	05:30:00	21.7422	58.3261
2023-08-23	05:40:00	21.6941	58.5336
2023-08-23	05:50:00	21.7102	58.674
2023-08-23	06:00:00	21.7529	58.4176
2023-08-23	06:10:00	21.7689	58.2864
2023-08-23	06:20:00	21.7262	58.3413
2023-08-23	06:30:00	21.7796	58.381
2023-08-23	06:40:00	21.7529	58.674
2023-08-23	06:50:00	21.7422	58.5367
2023-08-23	07:00:00	21.7422	58.7747
2023-08-23	07:10:00	21.8383	58.436
2023-08-23	07:20:00	21.9665	58.1827
2023-08-23	07:30:00	21.9772	58.1765
2023-08-23	07:40:00	22.0199	57.7279
2023-08-23	07:50:00	22.0893	57.8744
2023-08-23	08:00:00	22.1054	57.5021
2023-08-23	08:10:00	22.1054	57.1328
2023-08-23	08:20:00	22.1588	57.4533
2023-08-23	08:30:00	22.1481	57.1725
2023-08-23	08:40:00	22.1748	56.9253
2023-08-23	08:50:00	22.1908	57.1298
2023-08-23	09:00:00	22.1748	57.3098
2023-08-23	09:10:00	22.1748	57.0535
2023-08-23	09:20:00	22.1588	57.2885
2023-08-23	09:30:00	22.1321	57.1389
2023-08-23	09:40:00	22.1588	57.2885
2023-08-23	09:50:00	22.1321	57.2
2023-08-23	10:00:00	22.1748	57.4014
2023-08-23	10:10:00	22.1588	57.3342
2023-08-23	10:20:00	22.1481	56.8612
2023-08-23	10:30:00	22.2175	56.8856
2023-08-23	10:40:00	22.2602	57.2335
2023-08-23	10:50:00	22.2175	56.9528
2023-08-23	11:00:00	22.2442	56.4858
2023-08-23	11:10:00	22.1481	56.5896
2023-08-23	11:20:00	22.1908	56.6232
2023-08-23	11:30:00	22.1321	56.8582
2023-08-23	11:40:00	22.0466	57.2915
2023-08-23	11:50:00	22.0893	57.0352
2023-08-23	12:00:00	22.0199	56.9619
2023-08-23	12:10:00	22.0359	55.9731
2023-08-23	12:20:00	22.0359	56.0342
2023-08-23	12:30:00	22.0359	56.1044
2023-08-23	12:40:00	22.0893	56.5072
2023-08-23	12:50:00	22.1321	56.3088
2023-08-23	13:00:00	22.0893	56.1898
2023-08-23	13:10:00	22.1481	56.4767
2023-08-23	13:20:00	22.1321	55.9182
2023-08-23	13:30:00	22.0466	56.26
2023-08-23	13:40:00	22.0787	55.9365
2023-08-23	13:50:00	22.0092	56.5377
2023-08-23	14:00:00	22.0787	55.7809
2023-08-23	14:10:00	22.0199	55.9274
2023-08-23	14:20:00	22.0359	55.7504
2023-08-23	14:30:00	22.1214	56.0494
2023-08-23	14:40:00	22.0787	55.6893
2023-08-23	14:50:00	22.0626	55.9548
2023-08-23	15:00:00	22.1214	56.2142
2023-08-23	15:10:00	22.1054	55.5245
2023-08-23	15:20:00	22.0893	54.9355
2023-08-23	15:30:00	22.1214	55.2865
2023-08-23	15:40:00	22.0466	55.1339
2023-08-23	15:50:00	22.1054	54.9935
2023-08-23	16:00:00	22.0787	54.9844
2023-08-23	16:10:00	22.0626	54.8531
2023-08-23	16:20:00	22.0893	54.9477
2023-08-23	16:30:00	22.0199	54.7433
2023-08-23	16:40:00	22.1054	54.2916
2023-08-23	16:50:00	22.0359	54.7005
2023-08-23	17:00:00	22.0893	54.8989
2023-08-23	17:10:00	22.0626	54.9538
2023-08-23	17:20:00	22.0199	54.9813
2023-08-23	17:30:00	22.0787	54.8928
2023-08-23	17:40:00	22.0359	55.0546
2023-08-23	17:50:00	22.0787	54.7189
2023-08-23	18:00:00	22.1054	54.963
2023-08-23	18:10:00	22.0359	54.9294
2023-08-23	18:20:00	22.1321	55.0942
2023-08-23	18:30:00	22.1054	55.14
2023-08-23	18:40:00	22.1054	55.2834
2023-08-23	18:50:00	22.1214	55.378
2023-08-23	19:00:00	22.0626	55.3445
2023-08-23	19:10:00	21.9932	55.6222
2023-08-23	19:20:00	21.8544	55.964
2023-08-23	19:30:00	21.8116	56.1196
2023-08-23	19:40:00	21.7796	56.6598
2023-08-23	19:50:00	21.6674	56.6506
2023-08-23	20:00:00	21.7262	56.7697
2023-08-23	20:10:00	21.7102	57.0169
2023-08-23	20:20:00	21.7102	56.968
2023-08-23	20:30:00	21.7102	57.023
2023-08-23	20:40:00	21.6941	57.5509
2023-08-23	20:50:00	21.6835	57.4655
2023-08-23	21:00:00	21.7422	57.8103
2023-08-23	21:10:00	21.6514	57.8592
2023-08-23	21:20:00	21.6941	57.1878
2023-08-23	21:30:00	21.6835	57.2641
2023-08-23	21:40:00	21.6247	57.1725
2023-08-23	21:50:00	21.6941	57.2366
2023-08-23	22:00:00	21.6087	57.3861
2023-08-23	22:10:00	21.6835	57.438
2023-08-23	22:20:00	21.7262	57.4289
2023-08-23	22:30:00	21.6674	57.6028
2023-08-23	22:40:00	21.7262	57.5937
2023-08-23	22:50:00	21.6941	57.8195
2023-08-23	23:00:00	21.6835	57.6669
2023-08-23	23:10:00	21.6835	57.6791
2023-08-23	23:20:00	21.6514	57.9599
2023-08-23	23:30:00	21.6941	57.8408
2023-08-23	23:40:00	21.6087	57.8683
2023-08-23	23:50:00	21.6674	57.7035
2023-08-24	00:00:00	21.6514	57.7951
2023-08-24	00:10:00	21.6247	57.966
2023-08-24	00:20:00	21.6941	57.9019
2023-08-24	00:30:00	21.6941	57.969
2023-08-24	00:40:00	21.6941	58.1827
2023-08-24	00:50:00	21.7689	58.4817
2023-08-24	01:00:00	21.7262	58.4482
2023-08-24	01:10:00	21.7102	58.323
2023-08-24	01:20:00	21.7102	58.1521
2023-08-24	01:30:00	21.6674	58.1338
2023-08-24	01:40:00	21.7262	58.0423
2023-08-24	01:50:00	21.6407	58.3688
2023-08-24	02:00:00	21.6247	58.2071
2023-08-24	02:10:00	21.7102	58.3261
2023-08-24	02:20:00	21.7102	58.3871
2023-08-24	02:30:00	21.7102	58.3078
2023-08-24	02:40:00	21.7529	58.146
2023-08-24	02:50:00	21.7422	58.2986
2023-08-24	03:00:00	21.7102	58.0362
2023-08-24	03:10:00	21.7102	58.32
2023-08-24	03:20:00	21.6674	58.5183
2023-08-24	03:30:00	21.7102	58.6557
2023-08-24	03:40:00	21.6514	58.3719
2023-08-24	03:50:00	21.7102	58.3291
2023-08-24	04:00:00	21.6835	58.3993
2023-08-24	04:10:00	21.6514	58.4878
2023-08-24	04:20:00	21.7262	58.2589
2023-08-24	04:30:00	21.7262	58.3352
2023-08-24	04:40:00	21.7102	58.4085
2023-08-24	04:50:00	21.7689	58.323
2023-08-24	05:00:00	21.7262	58.4726
2023-08-24	05:10:00	21.7262	58.3474
2023-08-24	05:20:00	21.7422	58.4787
2023-08-24	05:30:00	21.6941	58.4726
2023-08-24	05:40:00	21.6941	58.2437
2023-08-24	05:50:00	21.6514	58.4817
2023-08-24	06:00:00	21.6835	58.2834
2023-08-24	06:10:00	21.6941	58.5153
2023-08-24	06:20:00	21.6941	58.4573
2023-08-24	06:30:00	21.7796	58.1491
2023-08-24	06:40:00	21.7262	58.3719
2023-08-24	06:50:00	21.7262	58.439
2023-08-24	07:00:00	21.7689	58.1704
2023-08-24	07:10:00	21.9345	57.8012
2023-08-24	07:20:00	21.9932	57.4929
2023-08-24	07:30:00	22.1214	57.5387
2023-08-24	07:40:00	22.1054	57.4014
2023-08-24	07:50:00	22.0787	57.3312
2023-08-24	08:00:00	22.1588	57.2732
2023-08-24	08:10:00	22.1321	57.3831
2023-08-24	08:20:00	22.1214	57.2274
2023-08-24	08:30:00	22.1214	57.3831
2023-08-24	08:40:00	22.0893	57.2641
2023-08-24	08:50:00	22.1321	57.5113
2023-08-24	09:00:00	22.0893	57.5235
2023-08-24	09:10:00	22.1481	55.5398
2023-08-24	09:20:00	22.1321	54.9111
2023-08-24	09:30:00	22.1214	54.5083
2023-08-24	09:40:00	22.1588	54.548
2023-08-24	09:50:00	22.2175	55.3475
2023-08-24	10:00:00	22.1748	55.8938
2023-08-24	10:10:00	22.2015	56.492
2023-08-24	10:20:00	22.2602	57.1756
2023-08-24	10:30:00	22.1908	56.8002
2023-08-24	10:40:00	22.2923	56.8124
2023-08-24	10:50:00	22.1321	57.4105
2023-08-24	11:00:00	22.1054	57.0443
2023-08-24	11:10:00	22.1054	57.3465
2023-08-24	11:20:00	22.0199	57.3983
2023-08-24	11:30:00	22.0787	57.322
2023-08-24	11:40:00	22.0466	57.2122
2023-08-24	11:50:00	22.0626	57.4258
2023-08-24	12:00:00	22.1054	57.1878
2023-08-24	12:10:00	22.0626	57.145
2023-08-24	12:20:00	22.0787	56.9528
2023-08-24	12:30:00	22.0787	57.1115
2023-08-24	12:40:00	22.0199	57.2519
2023-08-24	12:50:00	22.0787	57.0993
2023-08-24	13:00:00	22.0199	57.1633
2023-08-24	13:10:00	21.9772	57.3861
2023-08-24	13:20:00	22.0359	57.4166
2023-08-24	13:30:00	21.9932	57.5204
2023-08-24	13:40:00	22.0092	57.4563
2023-08-24	13:50:00	22.0199	57.5021
2023-08-24	14:00:00	21.9772	57.3526
2023-08-24	14:10:00	22.0626	57.2
2023-08-24	14:20:00	21.9772	57.3251
2023-08-24	14:30:00	21.9932	57.1878
2023-08-24	14:40:00	22.0893	56.9467
2023-08-24	14:50:00	22.0092	56.9497
2023-08-24	15:00:00	22.0359	56.4126
2023-08-24	15:10:00	22.0359	56.6506
2023-08-24	15:20:00	21.9772	57.3404
2023-08-24	15:30:00	22.1054	56.8612
2023-08-24	15:40:00	22.0199	57.2976
2023-08-24	15:50:00	22.0787	57.2152
2023-08-24	16:00:00	22.0199	56.965
2023-08-24	16:10:00	22.0092	57.0108
2023-08-24	16:20:00	21.9665	57.1633
2023-08-24	16:30:00	21.9345	56.6903
2023-08-24	16:40:00	22.0199	56.8063
2023-08-24	16:50:00	21.9772	56.8307
2023-08-24	17:00:00	22.0092	56.5957
2023-08-24	17:10:00	22.0199	56.5988
2023-08-24	17:20:00	22.0199	56.7178
2023-08-24	17:30:00	22.0626	56.8612
2023-08-24	17:40:00	22.0466	57.6028
2023-08-24	17:50:00	22.0626	56.5042
2023-08-24	18:00:00	22.0893	56.4401
2023-08-24	18:10:00	22.0359	56.2692
2023-08-24	18:20:00	22.0787	56.7483
2023-08-24	18:30:00	22.0359	57.1359
2023-08-24	18:40:00	22.0626	56.8612
2023-08-24	18:50:00	22.0466	57.8042
2023-08-24	19:00:00	22.0199	57.2152
2023-08-24	19:10:00	21.9078	57.4838
2023-08-24	19:20:00	21.7262	57.2396
2023-08-24	19:30:00	21.7262	57.1237
2023-08-24	19:40:00	21.6514	57.1328
2023-08-24	19:50:00	21.6941	57.1176
2023-08-24	20:00:00	21.7422	57.4533
2023-08-24	20:10:00	21.6835	57.7676
2023-08-24	20:20:00	21.7422	58.0423
2023-08-24	20:30:00	21.7262	58.5611
2023-08-24	20:40:00	21.6835	59.2874
2023-08-24	20:50:00	21.6674	58.5367
2023-08-24	21:00:00	21.6087	58.7289
2023-08-24	21:10:00	21.6674	58.6557
2023-08-24	21:20:00	21.598	57.9019
2023-08-24	21:30:00	21.6247	59.1409
2023-08-24	21:40:00	21.6941	58.912
2023-08-24	21:50:00	21.6835	59.791
2023-08-24	22:00:00	21.7102	59.2874
2023-08-24	22:10:00	21.7262	59.3912
2023-08-24	22:20:00	21.7102	58.2284
2023-08-24	22:30:00	21.7102	57.911
2023-08-24	22:40:00	21.6835	58.0209
2023-08-24	22:50:00	21.6247	58.4909
2023-08-24	23:00:00	21.6674	58.204
2023-08-24	23:10:00	21.6407	58.0636
2023-08-24	23:20:00	21.6247	58.2498
2023-08-24	23:30:00	21.6407	57.5662
2023-08-24	23:40:00	21.6087	57.9904
2023-08-24	23:50:00	21.6514	57.7981
2023-08-25	00:00:00	21.6674	57.9324
2023-08-25	00:10:00	21.6674	57.9782
2023-08-25	00:20:00	21.6941	57.85
2023-08-25	00:30:00	21.7529	58.1216
2023-08-25	00:40:00	21.6835	58.1216
2023-08-25	00:50:00	21.7262	58.0697
2023-08-25	01:00:00	21.7102	58.1613
2023-08-25	01:10:00	21.6514	58.1888
2023-08-25	01:20:00	21.6941	58.2986
2023-08-25	01:30:00	21.6407	58.6099
2023-08-25	01:40:00	21.6514	58.4268
2023-08-25	01:50:00	21.6941	58.4604
2023-08-25	02:00:00	21.6674	58.3169
2023-08-25	02:10:00	21.6835	58.2284
2023-08-25	02:20:00	21.7529	58.1918
2023-08-25	02:30:00	21.7529	58.1216
2023-08-25	02:40:00	21.7102	58.1064
2023-08-25	02:50:00	21.7422	57.9294
2023-08-25	03:00:00	21.6941	58.0117
2023-08-25	03:10:00	21.7262	58.1064
2023-08-25	03:20:00	21.7262	58.3658
2023-08-25	03:30:00	21.6941	58.1796
2023-08-25	03:40:00	21.6941	58.3719
2023-08-25	03:50:00	21.6514	58.381
2023-08-25	04:00:00	21.6674	58.2193
2023-08-25	04:10:00	21.7102	58.9487
2023-08-25	04:20:00	21.6941	59.4339
2023-08-25	04:30:00	21.7422	59.2874
2023-08-25	04:40:00	21.7529	58.1338
2023-08-25	04:50:00	21.7262	57.8561
2023-08-25	05:00:00	21.7102	57.7981
2023-08-25	05:10:00	21.7796	58.4573
2023-08-25	05:20:00	21.7422	59.0036
2023-08-25	05:30:00	21.7422	58.4543
2023-08-25	05:40:00	21.7689	58.2986
2023-08-25	05:50:00	21.6835	58.1704
2023-08-25	06:00:00	21.7102	58.1613
2023-08-25	06:10:00	21.6674	58.3169
2023-08-25	06:20:00	21.6674	58.262
2023-08-25	06:30:00	21.7262	58.4268
2023-08-25	06:40:00	21.7102	58.7228
2023-08-25	06:50:00	21.6941	57.8988
2023-08-25	07:00:00	21.6941	54.9813
2023-08-25	07:10:00	21.8544	54.3099
2023-08-25	07:20:00	21.9345	53.7148
2023-08-25	07:30:00	22.0626	53.1289
2023-08-25	07:40:00	22.1908	52.8481
2023-08-25	07:50:00	22.1481	52.9427
2023-08-25	08:00:00	22.1214	53.5988
2023-08-25	08:10:00	22.1908	54.49
2023-08-25	08:20:00	22.1748	55.1308
2023-08-25	08:30:00	22.1214	56.0464
2023-08-25	08:40:00	22.1588	56.144
2023-08-25	08:50:00	22.0787	56.7514
2023-08-25	09:00:00	22.1321	56.9558
2023-08-25	09:10:00	22.1321	57.1328
2023-08-25	09:20:00	22.1054	57.3098
2023-08-25	09:30:00	22.1748	57.1054
2023-08-25	09:40:00	22.1588	57.1939
2023-08-25	09:50:00	22.1748	56.8734
2023-08-25	10:00:00	22.2175	56.5255
2023-08-25	10:10:00	22.1748	56.6598
2023-08-25	10:20:00	22.2175	56.9314
2023-08-25	10:30:00	22.2335	56.7544
2023-08-25	10:40:00	22.1321	56.7666
2023-08-25	10:50:00	22.4151	56.5682
2023-08-25	11:00:00	22.2602	56.3516
2023-08-25	11:10:00	22.2442	56.8429
2023-08-25	11:20:00	22.1054	56.8429
2023-08-25	11:30:00	22.0787	56.7697
2023-08-25	11:40:00	22.0626	57.7768
2023-08-25	11:50:00	22.0092	57.3861
2023-08-25	12:00:00	22.0626	56.8368
2023-08-25	12:10:00	22.0466	57.1389
2023-08-25	12:20:00	22.0466	57.1298
2023-08-25	12:30:00	22.1054	56.1837
2023-08-25	12:40:00	22.0199	56.3149
2023-08-25	12:50:00	22.0466	55.6252
2023-08-25	13:00:00	22.0626	56.1379
2023-08-25	13:10:00	22.0359	57.3312
2023-08-25	13:20:00	22.0893	55.9274
2023-08-25	13:30:00	22.0359	56.9894
2023-08-25	13:40:00	22.0359	55.9274
2023-08-25	13:50:00	22.0092	56.2448
2023-08-25	14:00:00	22.0199	56.141
2023-08-25	14:10:00	22.0359	56.2234
2023-08-25	14:20:00	21.9772	56.3149
2023-08-25	14:30:00	22.0359	56.1654
2023-08-25	14:40:00	21.9505	56.2783
2023-08-25	14:50:00	21.9932	55.8907
2023-08-25	15:00:00	21.9665	56.1837
2023-08-25	15:10:00	21.9932	55.6802
2023-08-25	15:20:00	22.0626	56.4492
2023-08-25	15:30:00	21.9772	56.8124
2023-08-25	15:40:00	22.0626	55.8267
2023-08-25	15:50:00	21.9772	55.8175
2023-08-25	16:00:00	22.0359	55.2377
2023-08-25	16:10:00	21.9772	55.3231
2023-08-25	16:20:00	21.9772	55.3628
2023-08-25	16:30:00	22.0787	55.1858
2023-08-25	16:40:00	21.9932	56.0464
2023-08-25	16:50:00	22.1054	56.3333
2023-08-25	17:00:00	22.0199	56.4157
2023-08-25	17:10:00	22.0787	55.8755
2023-08-25	17:20:00	22.0893	57.0016
2023-08-25	17:30:00	22.0359	56.9009
2023-08-25	17:40:00	22.0626	56.0098
2023-08-25	17:50:00	21.9772	55.3109
2023-08-25	18:00:00	22.0466	55.5825
2023-08-25	18:10:00	21.9772	55.7565
2023-08-25	18:20:00	22.0359	55.9091
2023-08-25	18:30:00	21.9665	55.8358
2023-08-25	18:40:00	22.0626	55.1064
2023-08-25	18:50:00	22.0199	55.1034
2023-08-25	19:00:00	22.0359	55.8083
2023-08-25	19:10:00	21.9505	55.964
2023-08-25	19:20:00	21.7956	56.2661
2023-08-25	19:30:00	21.8116	57.4258
2023-08-25	19:40:00	21.7796	58.436
2023-08-25	19:50:00	21.6835	58.1857
2023-08-25	20:00:00	21.7422	58.4665
2023-08-25	20:10:00	21.6514	58.0728
2023-08-25	20:20:00	21.6835	58.1247
2023-08-25	20:30:00	21.6087	58.2223
2023-08-25	20:40:00	21.6087	57.2274
2023-08-25	20:50:00	21.6247	57.2305
2023-08-25	21:00:00	21.6247	56.965
2023-08-25	21:10:00	21.6941	56.4584
2023-08-25	21:20:00	21.6941	56.9314
2023-08-25	21:30:00	21.6514	57.6486
2023-08-25	21:40:00	21.7422	58.0362
2023-08-25	21:50:00	21.6835	57.5845
2023-08-25	22:00:00	21.6941	57.5509
2023-08-25	22:10:00	21.6247	57.9873
2023-08-25	22:20:00	21.6674	57.734
2023-08-25	22:30:00	21.6087	57.4472
2023-08-25	22:40:00	21.582	56.202
2023-08-25	22:50:00	21.6087	55.6069
2023-08-25	23:00:00	21.566	54.9813
2023-08-25	23:10:00	21.6407	55.3964
2023-08-25	23:20:00	21.6674	56.8276
2023-08-25	23:30:00	21.6674	59.1714
2023-08-25	23:40:00	21.7422	58.5916
2023-08-25	23:50:00	21.6674	57.7646
2023-08-26	00:00:00	21.6941	58.262
2023-08-26	00:10:00	21.6514	58.0331
2023-08-26	00:20:00	21.6087	56.4767
2023-08-26	00:30:00	21.6247	56.0098
2023-08-26	00:40:00	21.582	56.3577
2023-08-26	00:50:00	21.6514	56.3394
2023-08-26	01:00:00	21.6514	56.4187
2023-08-26	01:10:00	21.6674	56.3577
2023-08-26	01:20:00	21.7422	55.7717
2023-08-26	01:30:00	21.6835	56.1196
2023-08-26	01:40:00	21.6941	56.3027
2023-08-26	01:50:00	21.7422	57.261
2023-08-26	02:00:00	21.6407	57.4533
2023-08-26	02:10:00	21.6941	57.0748
2023-08-26	02:20:00	21.6407	57.2
2023-08-26	02:30:00	21.6514	57.1542
2023-08-26	02:40:00	21.6514	57.6974
2023-08-26	02:50:00	21.6514	57.969
2023-08-26	03:00:00	21.7422	57.9721
2023-08-26	03:10:00	21.7102	58.0362
2023-08-26	03:20:00	21.6941	57.7737
2023-08-26	03:30:00	21.7422	57.7462
2023-08-26	03:40:00	21.6835	57.8408
2023-08-26	03:50:00	21.7529	57.7676
2023-08-26	04:00:00	21.6835	57.9843
2023-08-26	04:10:00	21.6674	57.8897
2023-08-26	04:20:00	21.6941	58.0545
2023-08-26	04:30:00	21.6247	58.3444
2023-08-26	04:40:00	21.7102	57.9446
2023-08-26	04:50:00	21.6514	57.9568
2023-08-26	05:00:00	21.6674	58.0392
2023-08-26	05:10:00	21.7262	58.1033
2023-08-26	05:20:00	21.6835	57.9812
2023-08-26	05:30:00	21.7422	57.847
2023-08-26	05:40:00	21.7529	57.9141
2023-08-26	05:50:00	21.7262	57.8195
2023-08-26	06:00:00	21.7689	57.7859
2023-08-26	06:10:00	21.7529	57.9965
2023-08-26	06:20:00	21.7102	58.2315
2023-08-26	06:30:00	21.7796	58.2803
2023-08-26	06:40:00	21.6835	58.3505
2023-08-26	06:50:00	21.6941	58.2284
2023-08-26	07:00:00	21.6674	58.3993
2023-08-26	07:10:00	21.8223	58.1338
2023-08-26	07:20:00	21.9772	57.7035
2023-08-26	07:30:00	21.9772	57.6974
2023-08-26	07:40:00	22.1054	57.4136
2023-08-26	07:50:00	22.1054	57.261
2023-08-26	08:00:00	22.1214	57.1084
2023-08-26	08:10:00	22.1748	56.8826
2023-08-26	08:20:00	22.1588	56.8978
2023-08-26	08:30:00	22.1588	56.7514
2023-08-26	08:40:00	22.2175	56.9528
2023-08-26	08:50:00	22.1321	57.0871
2023-08-26	09:00:00	22.2175	56.9436
2023-08-26	09:10:00	22.1214	56.7117
2023-08-26	09:20:00	22.1588	56.7727
2023-08-26	09:30:00	22.1321	56.8795
2023-08-26	09:40:00	22.0893	56.9894
2023-08-26	09:50:00	22.1748	57.2091
2023-08-26	10:00:00	22.1054	57.0809
2023-08-26	10:10:00	22.1588	56.8307
2023-08-26	10:20:00	22.1321	57.2702
2023-08-26	10:30:00	22.1588	56.9772
2023-08-26	10:40:00	22.1321	56.9711
2023-08-26	10:50:00	22.2175	56.4614
2023-08-26	11:00:00	22.2442	56.791
2023-08-26	11:10:00	22.2335	56.5866
2023-08-26	11:20:00	22.2335	56.2936
2023-08-26	11:30:00	22.1481	56.8154
2023-08-26	11:40:00	22.1321	56.7422
2023-08-26	11:50:00	22.1214	56.8765
2023-08-26	12:00:00	22.0359	56.7727
2023-08-26	12:10:00	22.0893	56.965
2023-08-26	12:20:00	21.9932	57.0657
2023-08-26	12:30:00	22.0626	56.7514
2023-08-26	12:40:00	22.0092	57.2366
2023-08-26	12:50:00	22.0092	57.142
2023-08-26	13:00:00	21.9772	57.0871
2023-08-26	13:10:00	21.9772	56.7514
2023-08-26	13:20:00	21.9772	56.8826
2023-08-26	13:30:00	21.9345	57.7859
2023-08-26	13:40:00	22.0466	57.0596
2023-08-26	13:50:00	22.0092	57.3098
2023-08-26	14:00:00	22.0092	57.2641
2023-08-26	14:10:00	22.0466	57.0321
2023-08-26	14:20:00	21.9932	56.4218
2023-08-26	14:30:00	22.0626	57.0199
2023-08-26	14:40:00	21.9772	58.024
2023-08-26	14:50:00	22.0359	57.0352
2023-08-26	15:00:00	21.9505	56.7147
2023-08-26	15:10:00	22.0092	56.5042
2023-08-26	15:20:00	21.9932	56.5835
2023-08-26	15:30:00	21.9665	56.3363
2023-08-26	15:40:00	22.0199	56.6873
2023-08-26	15:50:00	22.0092	56.3638
2023-08-26	16:00:00	22.0359	56.6049
2023-08-26	16:10:00	22.0626	56.4675
2023-08-26	16:20:00	22.0626	56.1563
2023-08-26	16:30:00	22.0626	56.1196
2023-08-26	16:40:00	21.9772	56.7178
2023-08-26	16:50:00	22.0466	56.0098
2023-08-26	17:00:00	21.9665	56.3821
2023-08-26	17:10:00	22.0199	56.1196
2023-08-26	17:20:00	21.9505	56.7117
2023-08-26	17:30:00	22.0092	56.2417
2023-08-26	17:40:00	21.9505	56.8429
2023-08-26	17:50:00	22.0199	56.6934
2023-08-26	18:00:00	22.0092	56.7117
2023-08-26	18:10:00	22.0092	56.2722
2023-08-26	18:20:00	22.0787	56.2051
2023-08-26	18:30:00	22.0092	56.2661
2023-08-26	18:40:00	22.0787	55.9274
2023-08-26	18:50:00	21.9932	56.0647
2023-08-26	19:00:00	22.0466	56.0433
2023-08-26	19:10:00	21.8917	56.3943
2023-08-26	19:20:00	21.7796	56.2661
2023-08-26	19:30:00	21.6941	56.5988
2023-08-26	19:40:00	21.6835	56.5164
2023-08-26	19:50:00	21.6247	57.3922
2023-08-26	20:00:00	21.6087	58.6709
2023-08-26	20:10:00	21.6674	58.7991
2023-08-26	20:20:00	21.6407	58.8022
2023-08-26	20:30:00	21.6941	58.674
2023-08-26	20:40:00	21.598	58.6557
2023-08-26	20:50:00	21.6674	58.5245
2023-08-26	21:00:00	21.6674	58.6191
2023-08-26	21:10:00	21.6247	58.2467
2023-08-26	21:20:00	21.6247	58.4543
2023-08-26	21:30:00	21.582	58.0484
2023-08-26	21:40:00	21.598	58.088
2023-08-26	21:50:00	21.566	58.1033
2023-08-26	22:00:00	21.6087	58.1216
2023-08-26	22:10:00	21.598	58.1704
2023-08-26	22:20:00	21.6247	58.088
2023-08-26	22:30:00	21.6407	58.2528
2023-08-26	22:40:00	21.598	58.1888
2023-08-26	22:50:00	21.6514	58.0148
2023-08-26	23:00:00	21.6407	58.0148
2023-08-26	23:10:00	21.6247	57.8012
2023-08-26	23:20:00	21.6514	58.2864
2023-08-26	23:30:00	21.6087	58.7381
2023-08-26	23:40:00	21.6514	58.5458
2023-08-26	23:50:00	21.598	58.3444
2023-08-27	00:00:00	21.6514	57.8592
2023-08-27	00:10:00	21.598	58.1369
2023-08-27	00:20:00	21.6247	58.2864
2023-08-27	00:30:00	21.6087	58.3169
2023-08-27	00:40:00	21.582	58.5733
2023-08-27	00:50:00	21.6407	58.5733
2023-08-27	01:00:00	21.6087	58.8052
2023-08-27	01:10:00	21.6247	58.5611
2023-08-27	01:20:00	21.6247	58.6831
2023-08-27	01:30:00	21.6087	58.735
2023-08-27	01:40:00	21.6674	58.6679
2023-08-27	01:50:00	21.6514	59.089
2023-08-27	02:00:00	21.6835	58.4634
2023-08-27	02:10:00	21.6674	59.0341
2023-08-27	02:20:00	21.6514	59.7543
2023-08-27	02:30:00	21.7102	59.2142
2023-08-27	02:40:00	21.6514	59.8337
2023-08-27	02:50:00	21.6514	57.6364
2023-08-27	03:00:00	21.6247	57.6181
2023-08-27	03:10:00	21.566	57.8408
2023-08-27	03:20:00	21.6247	58.0667
2023-08-27	03:30:00	21.6087	57.9782
2023-08-27	03:40:00	21.6247	58.1155
2023-08-27	03:50:00	21.6247	58.4451
2023-08-27	04:00:00	21.582	58.6221
2023-08-27	04:10:00	21.6674	58.5641
2023-08-27	04:20:00	21.6514	58.3688
2023-08-27	04:30:00	21.6835	58.2895
2023-08-27	04:40:00	21.6835	58.7747
2023-08-27	04:50:00	21.6407	58.7228
2023-08-27	05:00:00	21.6835	58.2956
2023-08-27	05:10:00	21.6674	58.3413
2023-08-27	05:20:00	21.6514	58.497
2023-08-27	05:30:00	21.7102	58.4848
2023-08-27	05:40:00	21.6835	58.6099
2023-08-27	05:50:00	21.7102	58.3902
2023-08-27	06:00:00	21.6674	58.7045
2023-08-27	06:10:00	21.6247	58.616
2023-08-27	06:20:00	21.7262	58.7778
2023-08-27	06:30:00	21.6407	58.8846
2023-08-27	06:40:00	21.7102	58.7198
2023-08-27	06:50:00	21.6514	58.6343
2023-08-27	07:00:00	21.6514	58.5702
2023-08-27	07:10:00	21.8383	58.32
2023-08-27	07:20:00	21.8811	57.8683
2023-08-27	07:30:00	21.9665	57.4197
2023-08-27	07:40:00	21.9932	57.4655
2023-08-27	07:50:00	22.0092	57.5051
2023-08-27	08:00:00	22.0787	57.6486
2023-08-27	08:10:00	22.0199	57.4838
2023-08-27	08:20:00	22.1054	57.6211
2023-08-27	08:30:00	22.0626	57.7676
2023-08-27	08:40:00	22.1054	57.6577
2023-08-27	08:50:00	22.1748	57.7584
2023-08-27	09:00:00	22.1054	57.7493
2023-08-27	09:10:00	22.1588	57.5326
2023-08-27	09:20:00	22.0893	57.6883
2023-08-27	09:30:00	22.1321	57.4472
2023-08-27	09:40:00	22.1481	57.6516
2023-08-27	09:50:00	22.0787	57.2
2023-08-27	10:00:00	22.1321	57.1054
2023-08-27	10:10:00	22.0359	57.3739
2023-08-27	10:20:00	22.1214	57.3739
2023-08-27	10:30:00	22.0466	57.4472
2023-08-27	10:40:00	22.2015	57.3739
2023-08-27	10:50:00	22.335	57.3007
2023-08-27	11:00:00	22.2175	56.5866
2023-08-27	11:10:00	22.1748	56.9924
2023-08-27	11:20:00	22.0359	57.9904
2023-08-27	11:30:00	22.0787	57.1695
2023-08-27	11:40:00	21.9772	57.5479
2023-08-27	11:50:00	22.0359	57.7127
2023-08-27	12:00:00	21.9238	57.969
2023-08-27	12:10:00	21.9772	57.5479
2023-08-27	12:20:00	21.9078	57.8531
2023-08-27	12:30:00	21.9932	58.0514
2023-08-27	12:40:00	21.9505	57.6883
2023-08-27	12:50:00	21.8917	57.0718
2023-08-27	13:00:00	21.9772	57.1633
2023-08-27	13:10:00	21.9238	57.4197
2023-08-27	13:20:00	21.9932	57.0413
2023-08-27	13:30:00	21.9665	56.8063
2023-08-27	13:40:00	21.9772	56.495
2023-08-27	13:50:00	22.0199	56.5866
2023-08-27	14:00:00	21.9665	57.2549
2023-08-27	14:10:00	22.0092	57.2641
2023-08-27	14:20:00	21.9238	57.2824
2023-08-27	14:30:00	21.9932	57.1084
2023-08-27	14:40:00	21.8811	56.8276
2023-08-27	14:50:00	21.9345	57.5265
2023-08-27	15:00:00	21.9238	57.5448
2023-08-27	15:10:00	21.9772	57.7371
2023-08-27	15:20:00	21.9078	57.5723
2023-08-27	15:30:00	21.9772	58.1247
2023-08-27	15:40:00	21.9772	58.0148
2023-08-27	15:50:00	21.9238	57.3281
2023-08-27	16:00:00	21.9505	56.3607
2023-08-27	16:10:00	21.8917	57.4746
2023-08-27	16:20:00	22.0092	57.38
2023-08-27	16:30:00	21.9665	57.1756
2023-08-27	16:40:00	22.0199	56.8063
2023-08-27	16:50:00	21.9772	56.2112
2023-08-27	17:00:00	21.9345	56.022
2023-08-27	17:10:00	22.0092	56.1288
2023-08-27	17:20:00	21.9238	56.4614
2023-08-27	17:30:00	22.0466	57.7005
2023-08-27	17:40:00	21.9505	56.9589
2023-08-27	17:50:00	21.9932	57.0596
2023-08-27	18:00:00	21.9505	58.674
2023-08-27	18:10:00	22.0092	58.0697
2023-08-27	18:20:00	21.8811	57.3709
2023-08-27	18:30:00	21.9932	56.2631
2023-08-27	18:40:00	21.9238	56.3516
2023-08-27	18:50:00	22.0092	56.2142
2023-08-27	19:00:00	21.9665	56.5042
2023-08-27	19:10:00	21.8811	56.849
2023-08-27	19:20:00	21.7689	57.4838
2023-08-27	19:30:00	21.7102	57.7584
2023-08-27	19:40:00	21.7262	58.5306
2023-08-27	19:50:00	21.6247	58.7564
2023-08-27	20:00:00	21.6514	57.5845
2023-08-27	20:10:00	21.5393	57.023
2023-08-27	20:20:00	21.598	57.1359
2023-08-27	20:30:00	21.5126	57.261
2023-08-27	20:40:00	21.582	58.1186
2023-08-27	20:50:00	21.5286	58.0331
2023-08-27	21:00:00	21.582	57.5021
2023-08-27	21:10:00	21.598	57.5387
2023-08-27	21:20:00	21.566	57.5113
2023-08-27	21:30:00	21.6247	57.7157
2023-08-27	21:40:00	21.582	58.1979
2023-08-27	21:50:00	21.6247	58.4024
2023-08-27	22:00:00	21.6247	58.6007
2023-08-27	22:10:00	21.566	58.4848
2023-08-27	22:20:00	21.598	58.4207
2023-08-27	22:30:00	21.5553	58.1003
2023-08-27	22:40:00	21.582	58.2345
2023-08-27	22:50:00	21.5393	58.4726
2023-08-27	23:00:00	21.6087	58.4512
2023-08-27	23:10:00	21.5553	58.79
2023-08-27	23:20:00	21.582	58.5336
2023-08-27	23:30:00	21.598	58.8724
2023-08-27	23:40:00	21.566	58.5977
2023-08-27	23:50:00	21.6407	57.9324
2023-08-28	00:00:00	21.6087	57.789
2023-08-28	00:10:00	21.6407	57.6028
2023-08-28	00:20:00	21.6407	57.9538
2023-08-28	00:30:00	21.598	57.9019
2023-08-28	00:40:00	21.6247	58.0026
2023-08-28	00:50:00	21.6087	59.0127
2023-08-28	01:00:00	21.6407	58.8449
2023-08-28	01:10:00	21.6087	58.9822
2023-08-28	01:20:00	21.582	57.9324
2023-08-28	01:30:00	21.6087	57.6669
2023-08-28	01:40:00	21.5553	58.0056
2023-08-28	01:50:00	21.598	57.7035
2023-08-28	02:00:00	21.566	57.8958
2023-08-28	02:10:00	21.6087	58.0179
2023-08-28	02:20:00	21.6087	58.1918
2023-08-28	02:30:00	21.566	58.085
2023-08-28	02:40:00	21.6674	57.8531
2023-08-28	02:50:00	21.6407	57.8988
2023-08-28	03:00:00	21.6247	57.8164
2023-08-28	03:10:00	21.6514	57.9812
2023-08-28	03:20:00	21.6247	58.4298
2023-08-28	03:30:00	21.6941	58.2254
2023-08-28	03:40:00	21.6514	58.1979
2023-08-28	03:50:00	21.6514	58.027
2023-08-28	04:00:00	21.6247	58.0362
2023-08-28	04:10:00	21.582	57.9141
2023-08-28	04:20:00	21.6407	58.2437
2023-08-28	04:30:00	21.582	58.1521
2023-08-28	04:40:00	21.6247	57.85
2023-08-28	04:50:00	21.582	57.9416
2023-08-28	05:00:00	21.6407	57.8836
2023-08-28	05:10:00	21.6247	58.0331
2023-08-28	05:20:00	21.6087	58.0331
2023-08-28	05:30:00	21.6674	58.1369
2023-08-28	05:40:00	21.6247	58.1949
2023-08-28	05:50:00	21.7102	57.9324
2023-08-28	06:00:00	21.6674	58.0087
2023-08-28	06:10:00	21.6674	57.969
2023-08-28	06:20:00	21.7102	58.0667
2023-08-28	06:30:00	21.6674	58.143
2023-08-28	06:40:00	21.6835	58.0697
2023-08-28	06:50:00	21.6941	58.1247
2023-08-28	07:00:00	21.6835	58.1064
2023-08-28	07:10:00	21.8223	58.0789
2023-08-28	07:20:00	21.8544	57.7829
2023-08-28	07:30:00	21.9505	57.4014
2023-08-28	07:40:00	21.9345	57.0809
2023-08-28	07:50:00	22.0466	56.9894
2023-08-28	08:00:00	21.9932	56.9711
2023-08-28	08:10:00	22.0466	56.1288
2023-08-28	08:20:00	22.0466	55.9579
2023-08-28	08:30:00	22.0359	56.1654
2023-08-28	08:40:00	22.1214	56.2509
2023-08-28	08:50:00	22.1214	56.669
2023-08-28	09:00:00	22.0893	56.7636
2023-08-28	09:10:00	22.1321	57.9049
2023-08-28	09:20:00	22.8264	55.7534
2023-08-28	09:30:00	22.0893	57.3831
2023-08-28	09:40:00	22.7676	55.668
2023-08-28	09:50:00	22.1908	56.672
2023-08-28	10:00:00	22.1214	56.8185
2023-08-28	10:10:00	22.0466	57.2396
2023-08-28	10:20:00	22.0199	56.8215
2023-08-28	10:30:00	22.0092	57.4502
2023-08-28	10:40:00	21.9932	57.3281
2023-08-28	10:50:00	22.1214	58.262
2023-08-28	11:00:00	22.0199	57.2793
2023-08-28	11:10:00	22.0626	57.8836
2023-08-28	11:20:00	21.9772	57.1633
2023-08-28	11:30:00	22.0092	57.0687
2023-08-28	11:40:00	21.9665	57.1847
2023-08-28	11:50:00	21.9505	57.7584
2023-08-28	12:00:00	21.9932	57.4746
2023-08-28	12:10:00	21.9345	57.6944
2023-08-28	12:20:00	22.0092	57.1084
2023-08-28	12:30:00	21.9345	57.4899
2023-08-28	12:40:00	21.9772	56.5682
2023-08-28	12:50:00	21.9238	56.6293
2023-08-28	13:00:00	21.9772	56.6598
2023-08-28	13:10:00	21.9665	57.026
2023-08-28	13:20:00	21.9345	56.8002
2023-08-28	13:30:00	22.0092	57.0413
2023-08-28	13:40:00	21.9505	57.8561
2023-08-28	13:50:00	22.0199	57.3831
2023-08-28	14:00:00	21.9665	56.669
2023-08-28	14:10:00	21.9238	55.9091
2023-08-28	14:20:00	21.9932	56.7056
2023-08-28	14:30:00	21.8917	56.5225
2023-08-28	14:40:00	21.9932	57.1115
2023-08-28	14:50:00	21.9505	57.435
2023-08-28	15:00:00	21.9665	56.9131
2023-08-28	15:10:00	21.9665	56.0006
2023-08-28	15:20:00	21.9238	56.8429
2023-08-28	15:30:00	21.9665	57.1176
2023-08-28	15:40:00	21.8811	56.2112
2023-08-28	15:50:00	21.9772	56.1288
2023-08-28	16:00:00	21.9345	55.9274
2023-08-28	16:10:00	21.9665	56.7971
2023-08-28	16:20:00	21.9078	56.9863
2023-08-28	16:30:00	21.9665	55.9854
2023-08-28	16:40:00	21.8811	56.1044
2023-08-28	16:50:00	21.9772	56.6781
2023-08-28	17:00:00	21.9345	56.9986
2023-08-28	17:10:00	21.9505	56.7697
2023-08-28	17:20:00	21.9345	57.1603
2023-08-28	17:30:00	21.9078	56.6873
2023-08-28	17:40:00	21.9932	56.9253
2023-08-28	17:50:00	21.8811	55.668
2023-08-28	18:00:00	21.9665	56.5896
2023-08-28	18:10:00	21.9078	56.8215
2023-08-28	18:20:00	22.0092	55.9213
2023-08-28	18:30:00	21.9665	56.1166
2023-08-28	18:40:00	21.9772	55.1461
2023-08-28	18:50:00	21.9505	55.1705
2023-08-28	19:00:00	21.9078	54.9569
2023-08-28	19:10:00	21.7956	55.2102
2023-08-28	19:20:00	21.6247	54.6426
2023-08-28	19:30:00	21.6674	54.3679
2023-08-28	19:40:00	21.566	54.4991
2023-08-28	19:50:00	21.6087	52.2835
2023-08-28	20:00:00	21.5393	53.2601
2023-08-28	20:10:00	21.6087	56.495
2023-08-28	20:20:00	21.566	56.2387
2023-08-28	20:30:00	21.5553	56.6384
2023-08-28	20:40:00	21.5553	56.26
2023-08-28	20:50:00	21.5393	56.1135
2023-08-28	21:00:00	21.598	55.9182
2023-08-28	21:10:00	21.566	58.3169
2023-08-28	21:20:00	21.6407	57.499
2023-08-28	21:30:00	21.5286	58.7289
2023-08-28	21:40:00	21.6087	58.378
2023-08-28	21:50:00	21.566	59.2233
2023-08-28	22:00:00	21.566	57.8561
2023-08-28	22:10:00	21.566	57.3159
2023-08-28	22:20:00	21.5126	58.3108
2023-08-28	22:30:00	21.5553	58.1704
2023-08-28	22:40:00	21.4858	58.1552
2023-08-28	22:50:00	21.582	58.7228
2023-08-28	23:00:00	21.5553	58.9212
2023-08-28	23:10:00	21.6087	58.2589
2023-08-28	23:20:00	21.566	57.8286
2023-08-28	23:30:00	21.566	58.0026
2023-08-28	23:40:00	21.566	58.1613
2023-08-28	23:50:00	21.5393	58.0423
2023-08-29	00:00:00	21.6407	58.1704
2023-08-29	00:10:00	21.582	57.3953
2023-08-29	00:20:00	21.6087	57.1969
2023-08-29	00:30:00	21.6087	57.4014
2023-08-29	00:40:00	21.5553	57.4197
2023-08-29	00:50:00	21.6247	57.3373
2023-08-29	01:00:00	21.582	57.5235
2023-08-29	01:10:00	21.6087	57.8378
2023-08-29	01:20:00	21.598	58.027
2023-08-29	01:30:00	21.566	57.969
2023-08-29	01:40:00	21.6087	57.7066
2023-08-29	01:50:00	21.5126	57.4105
2023-08-29	02:00:00	21.582	57.4533
2023-08-29	02:10:00	21.4965	57.5875
2023-08-29	02:20:00	21.582	57.4197
2023-08-29	02:30:00	21.582	57.9965
2023-08-29	02:40:00	21.582	57.9568
2023-08-29	02:50:00	21.6247	57.85
2023-08-29	03:00:00	21.582	57.9324
2023-08-29	03:10:00	21.6674	57.6486
2023-08-29	03:20:00	21.6514	57.7859
2023-08-29	03:30:00	21.6247	57.8042
2023-08-29	03:40:00	21.6835	57.6761
2023-08-29	03:50:00	21.6247	57.9263
2023-08-29	04:00:00	21.6674	57.6486
2023-08-29	04:10:00	21.6247	57.8378
2023-08-29	04:20:00	21.598	57.5113
2023-08-29	04:30:00	21.6087	57.7676
2023-08-29	04:40:00	21.5286	57.7218
2023-08-29	04:50:00	21.598	57.847
2023-08-29	05:00:00	21.5126	57.9812
2023-08-29	05:10:00	21.598	57.8714
2023-08-29	05:20:00	21.582	58.024
2023-08-29	05:30:00	21.6407	57.8408
2023-08-29	05:40:00	21.566	58.5367
2023-08-29	05:50:00	21.6087	58.3719
2023-08-29	06:00:00	21.6514	58.4726
2023-08-29	06:10:00	21.6407	58.3719
2023-08-29	06:20:00	21.6941	58.8418
2023-08-29	06:30:00	21.6247	58.5702
2023-08-29	06:40:00	21.6407	58.3597
2023-08-29	06:50:00	21.6674	58.8235
2023-08-29	07:00:00	21.6087	58.9883
2023-08-29	07:10:00	21.7796	58.4817
2023-08-29	07:20:00	21.7956	58.497
2023-08-29	07:30:00	21.9345	58.1064
2023-08-29	07:40:00	21.9078	58.0056
2023-08-29	07:50:00	21.9932	57.5692
2023-08-29	08:00:00	21.9345	57.4746
2023-08-29	08:10:00	22.0092	57.3098
2023-08-29	08:20:00	21.9665	57.0413
2023-08-29	08:30:00	22.0359	56.7849
2023-08-29	08:40:00	22.0199	57.0809
2023-08-29	08:50:00	22.0092	57.496
2023-08-29	09:00:00	22.1321	56.8704
2023-08-29	09:10:00	22.0092	56.8368
2023-08-29	09:20:00	22.1214	57.0352
2023-08-29	09:30:00	22.0199	57.0047
2023-08-29	09:40:00	22.0466	56.8002
2023-08-29	09:50:00	22.0199	56.733
2023-08-29	10:00:00	22.0359	56.4767
2023-08-29	10:10:00	22.0199	56.9619
2023-08-29	10:20:00	22.0199	56.6323
2023-08-29	10:30:00	22.1054	57.0626
2023-08-29	10:40:00	22.2175	56.1532
2023-08-29	10:50:00	22.0466	56.7117
2023-08-29	11:00:00	22.0893	56.6598
2023-08-29	11:10:00	22.0092	56.9772
2023-08-29	11:20:00	22.0199	56.7453
2023-08-29	11:30:00	21.9932	56.9436
2023-08-29	11:40:00	21.9345	57.023
2023-08-29	11:50:00	22.0092	56.8612
2023-08-29	12:00:00	21.9345	57.0413
2023-08-29	12:10:00	22.0359	56.9284
2023-08-29	12:20:00	21.9772	56.672
2023-08-29	12:30:00	21.9345	56.5774
2023-08-29	12:40:00	21.9505	56.9345
2023-08-29	12:50:00	21.9078	56.8765
2023-08-29	13:00:00	21.9505	56.6201
2023-08-29	13:10:00	21.865	57.0657
2023-08-29	13:20:00	21.9505	56.7849
2023-08-29	13:30:00	21.865	57.0504
2023-08-29	13:40:00	21.9505	57.0443
2023-08-29	13:50:00	21.9238	57.3281
2023-08-29	14:00:00	21.9345	56.9436
2023-08-29	14:10:00	21.9505	57.023
2023-08-29	14:20:00	21.9665	57.0474
2023-08-29	14:30:00	21.9238	56.9284
2023-08-29	14:40:00	21.9505	57.1298
2023-08-29	14:50:00	21.9665	56.8307
2023-08-29	15:00:00	21.9238	56.5591
2023-08-29	15:10:00	21.9772	56.2936
2023-08-29	15:20:00	21.9078	55.9792
2023-08-29	15:30:00	21.9772	55.6405
2023-08-29	15:40:00	21.9505	57.5143
2023-08-29	15:50:00	21.9932	55.8968
2023-08-29	16:00:00	21.9665	56.1929
2023-08-29	16:10:00	21.9345	55.7412
2023-08-29	16:20:00	21.9238	56.788
2023-08-29	16:30:00	21.9665	55.6985
2023-08-29	16:40:00	21.8917	56.083
2023-08-29	16:50:00	21.9665	56.1959
2023-08-29	17:00:00	21.865	56.2661
2023-08-29	17:10:00	21.9665	56.437
2023-08-29	17:20:00	21.9238	56.1013
2023-08-29	17:30:00	21.9665	56.376
2023-08-29	17:40:00	21.9932	58.1613
2023-08-29	17:50:00	21.9665	56.8399
2023-08-29	18:00:00	22.0199	55.0637
2023-08-29	18:10:00	21.9345	56.5042
2023-08-29	18:20:00	22.0359	57.1725
2023-08-29	18:30:00	21.9932	59.6323
2023-08-29	18:40:00	22.0466	58.1643
2023-08-29	18:50:00	21.9665	57.2885
2023-08-29	19:00:00	22.0359	56.9894
2023-08-29	19:10:00	21.8116	56.791
2023-08-29	19:20:00	21.7689	56.3821
2023-08-29	19:30:00	21.6407	55.9182
2023-08-29	19:40:00	21.6835	55.5795
2023-08-29	19:50:00	21.6087	56.0861
2023-08-29	20:00:00	21.598	56.2081
2023-08-29	20:10:00	21.6674	56.8124
2023-08-29	20:20:00	21.6087	55.79
2023-08-29	20:30:00	21.6835	57.8134
2023-08-29	20:40:00	21.6087	57.8561
2023-08-29	20:50:00	21.6514	57.2915
2023-08-29	21:00:00	21.6087	56.1135
2023-08-29	21:10:00	21.582	57.1969
2023-08-29	21:20:00	21.5553	56.9711
2023-08-29	21:30:00	21.5126	57.1084
2023-08-29	21:40:00	21.598	57.6486
2023-08-29	21:50:00	21.5553	58.2498
2023-08-29	22:00:00	21.6674	58.6435
2023-08-29	22:10:00	21.598	56.6476
2023-08-29	22:20:00	21.566	56.2936
2023-08-29	22:30:00	21.6407	55.8236
2023-08-29	22:40:00	21.566	56.0464
2023-08-29	22:50:00	21.6407	56.1288
2023-08-29	23:00:00	21.6087	56.2753
2023-08-29	23:10:00	21.582	55.7382
2023-08-29	23:20:00	21.6247	55.2987
2023-08-29	23:30:00	21.598	56.2753
2023-08-29	23:40:00	21.6407	57.5967
2023-08-29	23:50:00	21.5553	55.9487
2023-08-30	00:00:00	21.6087	56.5103
2023-08-30	00:10:00	21.566	56.3851
2023-08-30	00:20:00	21.6407	56.9131
2023-08-30	00:30:00	21.598	57.2366
2023-08-30	00:40:00	21.6247	57.1176
2023-08-30	00:50:00	21.6247	57.1328
2023-08-30	01:00:00	21.566	57.3617
2023-08-30	01:10:00	21.6514	57.319
2023-08-30	01:20:00	21.598	56.9284
2023-08-30	01:30:00	21.6514	57.0871
2023-08-30	01:40:00	21.6407	57.4655
2023-08-30	01:50:00	21.6247	57.6394
2023-08-30	02:00:00	21.6835	58.4756
2023-08-30	02:10:00	21.598	58.3841
2023-08-30	02:20:00	21.6247	58.1399
2023-08-30	02:30:00	21.598	57.4929
2023-08-30	02:40:00	21.6247	57.5875
2023-08-30	02:50:00	21.5553	57.7829
2023-08-30	03:00:00	21.6087	56.8521
2023-08-30	03:10:00	21.582	57.2488
2023-08-30	03:20:00	21.6407	56.8643
2023-08-30	03:30:00	21.598	56.9467
2023-08-30	03:40:00	21.598	56.4218
2023-08-30	03:50:00	21.6087	56.2356
2023-08-30	04:00:00	21.566	57.7615
2023-08-30	04:10:00	21.6514	57.1908
2023-08-30	04:20:00	21.5553	57.2274
2023-08-30	04:30:00	21.6835	57.7127
2023-08-30	04:40:00	21.598	56.7819
2023-08-30	04:50:00	21.6514	56.9406
2023-08-30	05:00:00	21.6407	57.2641
2023-08-30	05:10:00	21.6087	56.788
2023-08-30	05:20:00	21.6674	56.7422
2023-08-30	05:30:00	21.6247	56.7514
2023-08-30	05:40:00	21.6941	56.733
2023-08-30	05:50:00	21.6514	57.026
2023-08-30	06:00:00	21.6674	56.5164
2023-08-30	06:10:00	21.6941	56.8429
2023-08-30	06:20:00	21.6407	56.8429
2023-08-30	06:30:00	21.7262	56.6873
2023-08-30	06:40:00	21.6835	56.8978
2023-08-30	06:50:00	21.6674	57.4807
2023-08-30	07:00:00	21.6941	57.6791
2023-08-30	07:10:00	21.7422	57.7279
2023-08-30	07:20:00	21.9238	57.3129
2023-08-30	07:30:00	21.9078	57.0077
2023-08-30	07:40:00	21.9772	57.7188
2023-08-30	07:50:00	21.9932	58.9761
2023-08-30	08:00:00	22.0787	58.7015
2023-08-30	08:10:00	22.0092	57.8683
2023-08-30	08:20:00	22.0626	57.3037
2023-08-30	08:30:00	22.0092	57.8012
2023-08-30	08:40:00	22.0466	56.6354
2023-08-30	08:50:00	22.0626	56.788
2023-08-30	09:00:00	22.0359	57.0687
2023-08-30	09:10:00	22.1054	57.2641
2023-08-30	09:20:00	22.0893	57.5051
2023-08-30	09:30:00	22.1214	57.1176
2023-08-30	09:40:00	22.0893	57.0993
2023-08-30	09:50:00	22.0359	57.026
2023-08-30	10:00:00	22.1214	57.1847
2023-08-30	10:10:00	22.0092	57.2274
2023-08-30	10:20:00	22.0787	56.9406
2023-08-30	10:30:00	22.0092	57.145
2023-08-30	10:40:00	22.0893	56.9955
2023-08-30	10:50:00	22.0359	56.8917
2023-08-30	11:00:00	22.1588	57.4594
2023-08-30	11:10:00	22.0626	57.1542
2023-08-30	11:20:00	22.1321	56.5042
2023-08-30	11:30:00	21.9772	57.142
2023-08-30	11:40:00	21.9505	57.0962
2023-08-30	11:50:00	21.8917	57.2732
2023-08-30	12:00:00	21.8544	57.2824
2023-08-30	12:10:00	21.865	57.7676
2023-08-30	12:20:00	21.7956	57.8103
2023-08-30	12:30:00	21.7689	57.9568
2023-08-30	12:40:00	21.7796	58.1277
2023-08-30	12:50:00	21.7529	58.2528
2023-08-30	13:00:00	21.7262	57.5723
2023-08-30	13:10:00	21.7796	57.9294
2023-08-30	13:20:00	21.7262	58.4543
2023-08-30	13:30:00	21.8811	58.381
2023-08-30	13:40:00	21.7956	57.969
2023-08-30	13:50:00	21.8544	57.0382
2023-08-30	14:00:00	21.7796	57.4197
2023-08-30	14:10:00	21.8383	56.968
2023-08-30	14:20:00	21.8116	56.9162
2023-08-30	14:30:00	21.7262	56.4767
2023-08-30	14:40:00	21.7689	56.8704
2023-08-30	14:50:00	21.7102	56.5469
2023-08-30	15:00:00	21.7529	56.8215
2023-08-30	15:10:00	21.6835	57.203
2023-08-30	15:20:00	21.8116	57.5631
2023-08-30	15:30:00	21.7422	57.319
2023-08-30	15:40:00	21.7796	56.434
2023-08-30	15:50:00	21.7529	57.3587
2023-08-30	16:00:00	21.7796	56.9406
2023-08-30	16:10:00	21.865	58.1399
2023-08-30	16:20:00	21.8383	57.8256
2023-08-30	16:30:00	21.865	56.7239
2023-08-30	16:40:00	21.7529	56.5957
2023-08-30	16:50:00	21.8383	56.1837
2023-08-30	17:00:00	21.7422	55.8846
2023-08-30	17:10:00	21.8116	57.2061
2023-08-30	17:20:00	21.7956	57.9019
2023-08-30	17:30:00	21.8544	56.9162
2023-08-30	17:40:00	21.7796	56.8276
2023-08-30	17:50:00	21.8383	57.7523
2023-08-30	18:00:00	21.8116	57.2976
2023-08-30	18:10:00	21.8383	58.0941
2023-08-30	18:20:00	21.8383	57.969
2023-08-30	18:30:00	21.8811	57.9171
2023-08-30	18:40:00	21.8223	57.9324
2023-08-30	18:50:00	21.8223	56.7788
2023-08-30	19:00:00	21.7956	56.8063
2023-08-30	19:10:00	21.6674	56.6323
2023-08-30	19:20:00	21.598	56.9741
2023-08-30	19:30:00	21.4965	57.1481
2023-08-30	19:40:00	21.4965	57.1908
2023-08-30	19:50:00	21.4698	57.7493
2023-08-30	20:00:00	21.5393	56.9894
2023-08-30	20:10:00	21.5126	57.4655
2023-08-30	20:20:00	21.5126	57.2915
2023-08-30	20:30:00	21.5553	57.2091
2023-08-30	20:40:00	21.4965	57.1298
2023-08-30	20:50:00	21.5553	57.0199
2023-08-30	21:00:00	21.4271	58.0087
2023-08-30	21:10:00	21.5286	58.9303
2023-08-30	21:20:00	21.4271	59.3973
2023-08-30	21:30:00	21.5126	58.1949
2023-08-30	21:40:00	21.4698	57.792
2023-08-30	21:50:00	21.4858	57.8714
2023-08-30	22:00:00	21.5286	58.0056
2023-08-30	22:10:00	21.4538	57.2061
2023-08-30	22:20:00	21.5393	56.7941
2023-08-30	22:30:00	21.4965	57.1084
2023-08-30	22:40:00	21.5286	57.2274
2023-08-30	22:50:00	21.5393	57.5479
2023-08-30	23:00:00	21.4698	56.5164
2023-08-30	23:10:00	21.5126	56.1715
2023-08-30	23:20:00	21.4538	56.4157
2023-08-30	23:30:00	21.5126	57.4746
2023-08-30	23:40:00	21.4698	58.1704
2023-08-30	23:50:00	21.5126	58.1979
2023-08-31	00:00:00	21.4858	58.1796
2023-08-31	00:10:00	21.4698	58.088
2023-08-31	00:20:00	21.5126	57.969
2023-08-31	00:30:00	21.4538	58.5977
2023-08-31	00:40:00	21.582	58.616
2023-08-31	00:50:00	21.5126	59.4339
2023-08-31	01:00:00	21.566	59.1684
2023-08-31	01:10:00	21.5553	59.6017
2023-08-31	01:20:00	21.5126	59.2935
2023-08-31	01:30:00	21.5553	58.732
2023-08-31	01:40:00	21.5126	59.1379
2023-08-31	01:50:00	21.598	58.3871
2023-08-31	02:00:00	21.5553	58.6648
2023-08-31	02:10:00	21.5126	58.6709
2023-08-31	02:20:00	21.582	58.3932
2023-08-31	02:30:00	21.5286	57.7768
2023-08-31	02:40:00	21.566	57.6455
2023-08-31	02:50:00	21.566	57.6486
2023-08-31	03:00:00	21.5393	57.7035
2023-08-31	03:10:00	21.566	57.612
2023-08-31	03:20:00	21.5553	57.8378
2023-08-31	03:30:00	21.4965	57.8988
2023-08-31	03:40:00	21.5286	58.1796
2023-08-31	03:50:00	21.5126	58.2864
2023-08-31	04:00:00	21.5393	57.9965
2023-08-31	04:10:00	21.4698	58.1582
2023-08-31	04:20:00	21.5393	57.9507
2023-08-31	04:30:00	21.5126	58.3352
2023-08-31	04:40:00	21.5553	58.2162
2023-08-31	04:50:00	21.5553	58.262
2023-08-31	05:00:00	21.5126	58.3474
2023-08-31	05:10:00	21.6087	58.1338
2023-08-31	05:20:00	21.582	58.2559
2023-08-31	05:30:00	21.566	58.0697
2023-08-31	05:40:00	21.6087	58.1338
2023-08-31	05:50:00	21.566	58.2742
2023-08-31	06:00:00	21.6247	58.2162
2023-08-31	06:10:00	21.5393	58.558
2023-08-31	06:20:00	21.566	58.3413
2023-08-31	06:30:00	21.566	58.3444
2023-08-31	06:40:00	21.5126	58.4726
2023-08-31	06:50:00	21.582	58.1735
2023-08-31	07:00:00	21.4858	58.4695
2023-08-31	07:10:00	21.6674	58.1796
2023-08-31	07:20:00	21.7262	58.0056
2023-08-31	07:30:00	21.865	57.6303
2023-08-31	07:40:00	21.8811	57.6944
2023-08-31	07:50:00	21.8917	57.5967
2023-08-31	08:00:00	21.9665	57.3129
2023-08-31	08:10:00	21.8811	57.5875
2023-08-31	08:20:00	21.9665	57.026
2023-08-31	08:30:00	21.9505	57.5357
2023-08-31	08:40:00	21.9345	57.2976
2023-08-31	08:50:00	21.9345	57.9507
2023-08-31	09:00:00	21.9772	57.612
2023-08-31	09:10:00	22.0466	57.6669
2023-08-31	09:20:00	21.9772	57.4228
2023-08-31	09:30:00	22.0626	57.4014
2023-08-31	09:40:00	21.9665	57.3251
2023-08-31	09:50:00	22.0893	57.0443
2023-08-31	10:00:00	22.0199	57.2152
2023-08-31	10:10:00	22.0787	56.8032
2023-08-31	10:20:00	21.9772	57.3251
2023-08-31	10:30:00	21.8917	55.8328
2023-08-31	10:40:00	21.9772	55.6832
2023-08-31	10:50:00	21.865	55.7046
2023-08-31	11:00:00	21.9238	55.3109
2023-08-31	11:10:00	21.9345	54.9752
2023-08-31	11:20:00	21.8811	55.0393
2023-08-31	11:30:00	21.9772	54.5602
2023-08-31	11:40:00	21.8917	54.902
2023-08-31	11:50:00	21.865	55.555
2023-08-31	12:00:00	21.9505	55.2255
2023-08-31	12:10:00	21.8383	55.2102
2023-08-31	12:20:00	21.9078	55.3689
2023-08-31	12:30:00	21.8811	55.9121
2023-08-31	12:40:00	21.8223	56.1105
2023-08-31	12:50:00	21.8811	56.1868
2023-08-31	13:00:00	21.8383	56.1624
2023-08-31	13:10:00	21.9238	55.9182
2023-08-31	13:20:00	21.865	56.0189
2023-08-31	13:30:00	21.8811	55.4055
2023-08-31	13:40:00	21.9345	55.7137
2023-08-31	13:50:00	21.9078	54.7921
2023-08-31	14:00:00	21.9345	54.3587
2023-08-31	14:10:00	22.0199	54.5418
2023-08-31	14:20:00	21.9345	54.0047
2023-08-31	14:30:00	21.9665	54.0322
2023-08-31	14:40:00	21.9238	54.374
2023-08-31	14:50:00	21.8544	54.5815
2023-08-31	15:00:00	21.9505	54.905
2023-08-31	15:10:00	21.8811	55.198
2023-08-31	15:20:00	21.9345	55.8236
2023-08-31	15:30:00	21.8223	55.4543
2023-08-31	15:40:00	21.8917	55.3506
2023-08-31	15:50:00	21.8811	56.2173
2023-08-31	16:00:00	21.8383	55.964
2023-08-31	16:10:00	21.9665	56.0739
2023-08-31	16:20:00	21.9505	56.0464
2023-08-31	16:30:00	21.9665	55.2316
2023-08-31	16:40:00	21.9345	55.5123
2023-08-31	16:50:00	21.8917	56.1227
2023-08-31	17:00:00	21.9345	56.0586
2023-08-31	17:10:00	21.865	56.1746
2023-08-31	17:20:00	21.9345	55.7717
2023-08-31	17:30:00	21.8811	56.4309
2023-08-31	17:40:00	21.9078	56.1257
2023-08-31	17:50:00	21.8917	56.141
2023-08-31	18:00:00	21.9078	56.5652
2023-08-31	18:10:00	21.9932	55.9274
2023-08-31	18:20:00	21.9078	56.8124
2023-08-31	18:30:00	22.0199	56.8154
2023-08-31	18:40:00	21.9665	57.261
2023-08-31	18:50:00	22.0199	57.5753
2023-08-31	19:00:00	21.9345	57.8653
2023-08-31	19:10:00	21.865	57.9141
2023-08-31	19:20:00	21.6941	58.265
2023-08-31	19:30:00	21.7102	58.4268
2023-08-31	19:40:00	21.566	58.8327
2023-08-31	19:50:00	21.6087	58.912
2023-08-31	20:00:00	21.598	58.8937
2023-08-31	20:10:00	21.5393	58.4329
2023-08-31	20:20:00	21.6087	58.5336
2023-08-31	20:30:00	21.5553	58.8022
2023-08-31	20:40:00	21.6674	58.3627
2023-08-31	20:50:00	21.9505	61.0269
2023-08-31	21:00:00	22.3724	63.8834
2023-08-31	21:10:00	22.8157	66.0716
2023-08-31	21:20:00	23.1949	66.273
2023-08-31	21:30:00	23.4886	66.7216
2023-08-31	21:40:00	23.7984	67.1397
2023-08-31	21:50:00	24.0547	67.1244
2023-08-31	22:00:00	23.0667	54.8836
2023-08-31	22:10:00	21.8383	57.2854
2023-08-31	22:20:00	21.7956	58.0026
2023-08-31	22:30:00	21.7422	57.3983
2023-08-31	22:40:00	21.6407	57.3281
2023-08-31	22:50:00	21.7422	56.0189
2023-08-31	23:00:00	21.7422	56.321
2023-08-31	23:10:00	21.7262	54.8653
2023-08-31	23:20:00	21.7956	54.9966
2023-08-31	23:30:00	21.7529	55.9731
2023-08-31	23:40:00	21.6941	55.6039
2023-08-31	23:50:00	21.6941	56.1593
2023-09-01	00:00:00	21.6407	56.2844
2023-09-01	00:10:00	21.6835	55.491
2023-09-01	00:20:00	21.6835	55.6161
2023-09-01	00:30:00	21.6247	55.8724
2023-09-01	00:40:00	21.6514	55.2224
2023-09-01	00:50:00	21.6087	55.1614
2023-09-01	01:00:00	21.598	54.786
2023-09-01	01:10:00	21.6514	55.3414
2023-09-01	01:20:00	21.6514	55.8358
2023-09-01	01:30:00	21.6247	56.1349
2023-09-01	01:40:00	21.6674	56.1837
2023-09-01	01:50:00	21.598	55.8083
2023-09-01	02:00:00	21.5553	55.4452
2023-09-01	02:10:00	21.6087	54.963
2023-09-01	02:20:00	21.5553	55.201
2023-09-01	02:30:00	21.5393	55.1034
2023-09-01	02:40:00	21.6407	55.0301
2023-09-01	02:50:00	21.598	55.3262
2023-09-01	03:00:00	21.6087	55.4269
2023-09-01	03:10:00	21.7102	55.2499
2023-09-01	03:20:00	21.6835	55.5795
2023-09-01	03:30:00	21.6514	55.8877
2023-09-01	03:40:00	21.7102	55.6313
2023-09-01	03:50:00	21.7102	55.8358
2023-09-01	04:00:00	21.6247	55.8022
2023-09-01	04:10:00	21.6514	55.6588
2023-09-01	04:20:00	21.6247	55.5673
2023-09-01	04:30:00	21.566	55.2499
2023-09-01	04:40:00	21.598	55.0851
2023-09-01	04:50:00	21.6087	55.2895
2023-09-01	05:00:00	21.582	55.2468
2023-09-01	05:10:00	21.6514	55.5428
2023-09-01	05:20:00	21.6514	55.6161
2023-09-01	05:30:00	21.6514	55.4543
2023-09-01	05:40:00	21.6674	55.2865
2023-09-01	05:50:00	21.7262	55.4147
2023-09-01	06:00:00	21.7102	55.5825
2023-09-01	06:10:00	21.6407	55.7198
2023-09-01	06:20:00	21.6941	55.7137
2023-09-01	06:30:00	21.6514	55.8114
2023-09-01	06:40:00	21.598	55.8755
2023-09-01	06:50:00	21.6514	55.9396
2023-09-01	07:00:00	21.582	56.083
2023-09-01	07:10:00	21.7422	55.552
2023-09-01	07:20:00	21.9238	55.378
2023-09-01	07:30:00	21.9665	55.3414
2023-09-01	07:40:00	22.0199	55.0607
2023-09-01	07:50:00	22.0787	54.6853
2023-09-01	08:00:00	22.0893	54.6395
2023-09-01	08:10:00	22.0466	54.4259
2023-09-01	08:20:00	22.1321	54.3679
2023-09-01	08:30:00	22.0787	54.6944
2023-09-01	08:40:00	22.0359	54.6639
2023-09-01	08:50:00	22.1054	54.3404
2023-09-01	09:00:00	22.0466	54.7463
2023-09-01	09:10:00	22.0092	54.9599
2023-09-01	09:20:00	22.0893	55.1125
2023-09-01	09:30:00	22.0626	55.2621
2023-09-01	09:40:00	22.0359	55.3048
2023-09-01	09:50:00	22.1214	55.1369
2023-09-01	10:00:00	22.1214	55.1797
2023-09-01	10:10:00	22.0893	55.1675
2023-09-01	10:20:00	22.1481	54.9386
2023-09-01	10:30:00	22.1588	55.0515
2023-09-01	10:40:00	22.1054	55.0088
2023-09-01	10:50:00	22.319	54.7524
2023-09-01	11:00:00	22.2175	54.7066
2023-09-01	11:10:00	22.1321	54.847
2023-09-01	11:20:00	22.1588	54.7829
2023-09-01	11:30:00	22.0626	55.2712
2023-09-01	11:40:00	21.9665	55.5795
2023-09-01	11:50:00	22.0199	55.729
2023-09-01	12:00:00	21.9505	55.6619
2023-09-01	12:10:00	21.9078	55.552
2023-09-01	12:20:00	22.0092	55.1247
2023-09-01	12:30:00	21.9932	55.2407
2023-09-01	12:40:00	21.9505	55.6252
2023-09-01	12:50:00	21.9665	55.7748
2023-09-01	13:00:00	22.0199	55.9152
2023-09-01	13:10:00	22.0092	56.2661
2023-09-01	13:20:00	21.9932	56.495
2023-09-01	13:30:00	22.0626	56.5133
2023-09-01	13:40:00	22.0092	56.5408
2023-09-01	13:50:00	21.9665	56.6598
2023-09-01	14:00:00	22.0359	56.3485
2023-09-01	14:10:00	21.9345	56.4614
2023-09-01	14:20:00	21.9505	56.1624
2023-09-01	14:30:00	21.9665	56.2509
2023-09-01	14:40:00	21.9238	56.3333
2023-09-01	14:50:00	21.9505	55.8907
2023-09-01	15:00:00	21.9238	55.906
2023-09-01	15:10:00	21.9078	56.0891
2023-09-01	15:20:00	22.0199	56.1624
2023-09-01	15:30:00	21.9772	55.9731
2023-09-01	15:40:00	21.9665	55.6252
2023-09-01	15:50:00	22.0466	55.2499
2023-09-01	16:00:00	22.0466	55.3811
2023-09-01	16:10:00	22.0359	55.3872
2023-09-01	16:20:00	21.9932	55.2438
2023-09-01	16:30:00	22.0466	55.2193
2023-09-01	16:40:00	21.9932	54.9569
2023-09-01	16:50:00	21.9665	54.9294
2023-09-01	17:00:00	22.0359	54.8653
2023-09-01	17:10:00	21.9665	54.6365
2023-09-01	17:20:00	21.9238	54.7189
2023-09-01	17:30:00	22.0199	54.1421
2023-09-01	17:40:00	21.9665	54.4411
2023-09-01	17:50:00	21.9078	54.2336
2023-09-01	18:00:00	21.9772	53.8308
2023-09-01	18:10:00	22.0199	54.0536
2023-09-01	18:20:00	22.0359	54.0871
2023-09-01	18:30:00	21.9932	54.4076
2023-09-01	18:40:00	22.0893	54.5815
2023-09-01	18:50:00	22.0466	54.6181
2023-09-01	19:00:00	22.0092	54.5357
2023-09-01	19:10:00	21.9078	54.8562
2023-09-01	19:20:00	21.7689	55.2285
2023-09-01	19:30:00	21.6674	55.4238
2023-09-01	19:40:00	21.6835	55.2468
2023-09-01	19:50:00	21.6247	55.3658
2023-09-01	20:00:00	21.598	56.2356
2023-09-01	20:10:00	21.6407	55.5734
2023-09-01	20:20:00	21.6514	55.8999
2023-09-01	20:30:00	21.6247	55.4574
2023-09-01	20:40:00	21.6247	55.1888
2023-09-01	20:50:00	21.6835	54.9874
2023-09-01	21:00:00	21.6247	55.3506
2023-09-01	21:10:00	21.6407	55.5154
2023-09-01	21:20:00	21.6674	55.4635
2023-09-01	21:30:00	21.6941	55.4604
2023-09-01	21:40:00	21.6835	55.491
2023-09-01	21:50:00	21.6247	55.4788
2023-09-01	22:00:00	21.6674	56.2753
2023-09-01	22:10:00	21.6407	56.91
2023-09-01	22:20:00	21.5553	57.3648
2023-09-01	22:30:00	21.6087	57.673
2023-09-01	22:40:00	21.5286	57.9416
2023-09-01	22:50:00	21.6247	57.8408
2023-09-01	23:00:00	21.582	57.9568
2023-09-01	23:10:00	21.598	57.8531
2023-09-01	23:20:00	21.6674	57.5906
2023-09-01	23:30:00	21.6941	57.4563
2023-09-01	23:40:00	21.6674	57.2641
2023-09-01	23:50:00	21.6514	56.965
2023-09-02	00:00:00	21.7102	56.6293
2023-09-02	00:10:00	21.6407	56.733
2023-09-02	00:20:00	21.598	56.669
2023-09-02	00:30:00	21.6247	56.5896
2023-09-02	00:40:00	21.5553	56.5225
2023-09-02	00:50:00	21.598	56.379
2023-09-02	01:00:00	21.6247	56.2783
2023-09-02	01:10:00	21.598	56.26
2023-09-02	01:20:00	21.566	56.3119
2023-09-02	01:30:00	21.6674	56.4248
2023-09-02	01:40:00	21.6514	56.7971
2023-09-02	01:50:00	21.6247	56.9802
2023-09-02	02:00:00	21.6674	56.8582
2023-09-02	02:10:00	21.6674	57.0962
2023-09-02	02:20:00	21.6247	57.0809
2023-09-02	02:30:00	21.6674	56.9436
2023-09-02	02:40:00	21.7102	57.0901
2023-09-02	02:50:00	21.6674	57.2457
2023-09-02	03:00:00	21.6407	57.0535
2023-09-02	03:10:00	21.6835	56.9711
2023-09-02	03:20:00	21.6835	57.0352
2023-09-02	03:30:00	21.6835	56.8917
2023-09-02	03:40:00	21.6941	56.5591
2023-09-02	03:50:00	21.6407	56.788
2023-09-02	04:00:00	21.6674	57.026
2023-09-02	04:10:00	21.6835	57.2
2023-09-02	04:20:00	21.6674	57.4105
2023-09-02	04:30:00	21.598	57.4472
2023-09-02	04:40:00	21.6674	57.3495
2023-09-02	04:50:00	21.6087	57.2274
2023-09-02	05:00:00	21.598	57.0443
2023-09-02	05:10:00	21.6514	56.6781
2023-09-02	05:20:00	21.6247	56.8704
2023-09-02	05:30:00	21.6247	56.8276
2023-09-02	05:40:00	21.6835	56.6781
2023-09-02	05:50:00	21.7262	56.5743
2023-09-02	06:00:00	21.7102	56.6537
2023-09-02	06:10:00	21.6941	56.6049
2023-09-02	06:20:00	21.7262	56.5866
2023-09-02	06:30:00	21.6835	56.5957
2023-09-02	06:40:00	21.6087	56.495
2023-09-02	06:50:00	21.6674	56.7483
2023-09-02	07:00:00	21.6247	56.8063
2023-09-02	07:10:00	21.7956	56.7575
2023-09-02	07:20:00	21.9345	56.5011
2023-09-02	07:30:00	21.9665	56.7544
2023-09-02	07:40:00	21.9932	56.7941
2023-09-02	07:50:00	22.1054	56.5133
2023-09-02	08:00:00	22.1321	56.8032
2023-09-02	08:10:00	22.0893	56.8704
2023-09-02	08:20:00	22.1588	56.7391
2023-09-02	08:30:00	22.1748	56.9619
2023-09-02	08:40:00	22.0893	57.1847
2023-09-02	08:50:00	22.1588	57.0748
2023-09-02	09:00:00	22.0787	57.3831
2023-09-02	09:10:00	22.0466	57.4075
2023-09-02	09:20:00	22.1481	57.5021
2023-09-02	09:30:00	22.0893	57.6242
2023-09-02	09:40:00	22.0626	57.5387
2023-09-02	09:50:00	22.1481	56.8032
2023-09-02	10:00:00	22.1214	56.9711
2023-09-02	10:10:00	22.0787	56.9406
2023-09-02	10:20:00	22.1481	56.553
2023-09-02	10:30:00	22.1748	56.788
2023-09-02	10:40:00	22.1748	56.9253
2023-09-02	10:50:00	22.1588	56.7971
2023-09-02	11:00:00	22.1908	57.5662
2023-09-02	11:10:00	22.1908	57.1908
2023-09-02	11:20:00	22.1748	57.3465
2023-09-02	11:30:00	22.1214	57.8531
2023-09-02	11:40:00	22.0787	57.6852
2023-09-02	11:50:00	22.1214	57.7859
2023-09-02	12:00:00	22.0466	57.8866
2023-09-02	12:10:00	22.0626	57.85
2023-09-02	12:20:00	22.1054	57.8866
2023-09-02	12:30:00	22.1054	57.9446
2023-09-02	12:40:00	22.1054	57.8103
2023-09-02	12:50:00	22.1748	57.7218
2023-09-02	13:00:00	22.1054	57.3007
2023-09-02	13:10:00	22.1054	56.7178
2023-09-02	13:20:00	22.1481	57.1084
2023-09-02	13:30:00	22.0359	57.4411
2023-09-02	13:40:00	22.0893	57.2732
2023-09-02	13:50:00	22.0466	57.4472
2023-09-02	14:00:00	22.0359	57.1298
2023-09-02	14:10:00	22.0626	57.2488
2023-09-02	14:20:00	22.0092	56.9131
2023-09-02	14:30:00	22.0626	56.5835
2023-09-02	14:40:00	22.1214	56.5774
2023-09-02	14:50:00	22.1054	56.7056
2023-09-02	15:00:00	22.0787	56.7514
2023-09-02	15:10:00	22.1321	56.5866
2023-09-02	15:20:00	22.1054	56.7514
2023-09-02	15:30:00	22.0626	56.7788
2023-09-02	15:40:00	22.0893	56.0739
2023-09-02	15:50:00	22.0893	56.3272
2023-09-02	16:00:00	22.0359	56.5408
2023-09-02	16:10:00	22.0893	56.0372
2023-09-02	16:20:00	22.0199	55.8175
2023-09-02	16:30:00	21.9665	55.1186
2023-09-02	16:40:00	22.0466	54.5937
2023-09-02	16:50:00	22.0787	54.2245
2023-09-02	17:00:00	22.0893	54.1024
2023-09-02	17:10:00	22.0787	54.2245
2023-09-02	17:20:00	22.1481	54.8409
2023-09-02	17:30:00	22.1054	55.4116
2023-09-02	17:40:00	22.0359	54.8287
2023-09-02	17:50:00	22.0787	55.9487
2023-09-02	18:00:00	22.0359	56.3729
2023-09-02	18:10:00	22.0359	56.8856
2023-09-02	18:20:00	22.0787	56.5682
2023-09-02	18:30:00	22.0359	56.0464
2023-09-02	18:40:00	22.0466	55.6161
2023-09-02	18:50:00	22.1321	55.5856
2023-09-02	19:00:00	22.1214	55.4665
2023-09-02	19:10:00	21.9772	55.4543
2023-09-02	19:20:00	21.9078	55.7229
2023-09-02	19:30:00	21.8223	56.2936
2023-09-02	19:40:00	21.7262	56.4675
2023-09-02	19:50:00	21.7262	56.4034
2023-09-02	20:00:00	21.6674	56.5408
2023-09-02	20:10:00	21.6087	56.0983
2023-09-02	20:20:00	21.6941	56.2142
2023-09-02	20:30:00	21.6835	56.4034
2023-09-02	20:40:00	21.6407	56.2753
2023-09-02	20:50:00	21.7422	56.2173
2023-09-02	21:00:00	21.7689	56.0098
2023-09-02	21:10:00	21.7422	56.1379
2023-09-02	21:20:00	21.7422	56.2295
2023-09-02	21:30:00	21.7796	55.9823
2023-09-02	21:40:00	21.7262	56.1593
2023-09-02	21:50:00	21.6514	55.8541
2023-09-02	22:00:00	21.6941	55.5825
2023-09-02	22:10:00	21.6247	55.4696
2023-09-02	22:20:00	21.6247	55.4238
2023-09-02	22:30:00	21.6835	55.3719
2023-09-02	22:40:00	21.6247	55.1736
2023-09-02	22:50:00	21.6514	55.1888
2023-09-02	23:00:00	21.7262	55.0393
2023-09-02	23:10:00	21.7689	55.1308
2023-09-02	23:20:00	21.7529	55.2041
2023-09-02	23:30:00	21.7262	55.1553
2023-09-02	23:40:00	21.7956	55.0698
2023-09-02	23:50:00	21.7262	55.3811
2023-09-03	00:00:00	21.6835	55.4208
2023-09-03	00:10:00	21.7102	55.5856
2023-09-03	00:20:00	21.6407	55.8846
2023-09-03	00:30:00	21.6247	55.7992
2023-09-03	00:40:00	21.6514	55.4635
2023-09-03	00:50:00	21.6941	55.8083
2023-09-03	01:00:00	21.6674	56.0006
2023-09-03	01:10:00	21.6514	55.7778
2023-09-03	01:20:00	21.7102	55.6893
2023-09-03	01:30:00	21.7262	55.6527
2023-09-03	01:40:00	21.7262	55.4971
2023-09-03	01:50:00	21.7529	55.1888
2023-09-03	02:00:00	21.7689	55.2865
2023-09-03	02:10:00	21.7422	55.2773
2023-09-03	02:20:00	21.7102	55.3201
2023-09-03	02:30:00	21.7422	55.4513
2023-09-03	02:40:00	21.6514	55.4513
2023-09-03	02:50:00	21.6514	55.2834
2023-09-03	03:00:00	21.6835	55.4757
2023-09-03	03:10:00	21.6514	55.5154
2023-09-03	03:20:00	21.6674	55.3719
2023-09-03	03:30:00	21.7262	55.2316
2023-09-03	03:40:00	21.7422	55.4055
2023-09-03	03:50:00	21.7262	55.4208
2023-09-03	04:00:00	21.7422	55.2071
2023-09-03	04:10:00	21.7956	55.3231
2023-09-03	04:20:00	21.7102	55.552
2023-09-03	04:30:00	21.7102	55.4238
2023-09-03	04:40:00	21.6941	55.494
2023-09-03	04:50:00	21.6087	55.259
2023-09-03	05:00:00	21.6674	55.0698
2023-09-03	05:10:00	21.6514	55.3109
2023-09-03	05:20:00	21.6407	55.2804
2023-09-03	05:30:00	21.6941	55.0942
2023-09-03	05:40:00	21.7262	55.259
2023-09-03	05:50:00	21.7102	55.314
2023-09-03	06:00:00	21.7262	55.3841
2023-09-03	06:10:00	21.7796	55.2407
2023-09-03	06:20:00	21.7796	55.4269
2023-09-03	06:30:00	21.7529	55.4604
2023-09-03	06:40:00	21.6835	55.491
2023-09-03	06:50:00	21.7262	55.6893
2023-09-03	07:00:00	21.6514	55.8602
2023-09-03	07:10:00	21.8383	55.433
2023-09-03	07:20:00	21.9345	55.4421
2023-09-03	07:30:00	21.9772	55.3658
2023-09-03	07:40:00	22.0359	54.9935
2023-09-03	07:50:00	22.1054	55.1003
2023-09-03	08:00:00	22.1321	54.9325
2023-09-03	08:10:00	22.1214	55.0576
2023-09-03	08:20:00	22.1321	54.7189
2023-09-03	08:30:00	22.2175	54.67
2023-09-03	08:40:00	22.1321	54.5907
2023-09-03	08:50:00	22.1214	54.3069
2023-09-03	09:00:00	22.1214	54.2916
2023-09-03	09:10:00	22.1321	54.4259
2023-09-03	09:20:00	22.0626	54.5418
2023-09-03	09:30:00	22.1054	54.3771
2023-09-03	09:40:00	22.0466	55.0393
2023-09-03	09:50:00	22.1054	55.1125
2023-09-03	10:00:00	22.0787	55.3902
2023-09-03	10:10:00	22.0466	55.552
2023-09-03	10:20:00	22.1481	55.082
2023-09-03	10:30:00	22.0893	55.3506
2023-09-03	10:40:00	22.1054	55.2163
2023-09-03	10:50:00	22.1481	54.8653
2023-09-03	11:00:00	22.1214	55.0912
2023-09-03	11:10:00	22.0092	55.0393
2023-09-03	11:20:00	21.9932	54.9569
2023-09-03	11:30:00	22.0466	54.8623
2023-09-03	11:40:00	22.0092	54.9477
2023-09-03	11:50:00	21.9665	55.2956
2023-09-03	12:00:00	22.0199	55.1064
2023-09-03	12:10:00	21.9505	54.7646
2023-09-03	12:20:00	21.8917	54.7982
2023-09-03	12:30:00	21.9772	54.9569
2023-09-03	12:40:00	21.8917	55.4055
2023-09-03	12:50:00	21.865	55.8602
2023-09-03	13:00:00	21.9345	55.3902
2023-09-03	13:10:00	21.9238	55.4543
2023-09-03	13:20:00	21.8383	55.8022
2023-09-03	13:30:00	21.9505	55.5398
2023-09-03	13:40:00	21.9238	55.5612
2023-09-03	13:50:00	21.8811	55.4635
2023-09-03	14:00:00	21.9078	54.9386
2023-09-03	14:10:00	22.0092	55.0149
2023-09-03	14:20:00	21.9772	54.8013
2023-09-03	14:30:00	21.9078	54.7921
2023-09-03	14:40:00	21.9238	54.2
2023-09-03	14:50:00	21.9505	54.0536
2023-09-03	15:00:00	21.9078	54.5296
2023-09-03	15:10:00	21.9078	54.7372
2023-09-03	15:20:00	21.9345	54.3984
2023-09-03	15:30:00	21.9665	54.3252
2023-09-03	15:40:00	21.9078	54.4625
2023-09-03	15:50:00	21.9932	54.2061
2023-09-03	16:00:00	21.9505	54.432
2023-09-03	16:10:00	21.8917	54.2428
2023-09-03	16:20:00	21.9665	53.8766
2023-09-03	16:30:00	21.9772	54.3648
2023-09-03	16:40:00	21.9078	54.4289
2023-09-03	16:50:00	21.9345	54.8135
2023-09-03	17:00:00	21.9238	54.8287
2023-09-03	17:10:00	21.8544	54.4625
2023-09-03	17:20:00	21.9238	54.4594
2023-09-03	17:30:00	21.8383	54.7921
2023-09-03	17:40:00	21.8917	54.1787
2023-09-03	17:50:00	21.9665	53.7911
2023-09-03	18:00:00	21.9238	54.0261
2023-09-03	18:10:00	21.9665	53.9132
2023-09-03	18:20:00	21.9932	53.8064
2023-09-03	18:30:00	22.0092	53.8613
2023-09-03	18:40:00	21.9772	54.3343
2023-09-03	18:50:00	21.9505	54.5052
2023-09-03	19:00:00	22.0359	54.4778
2023-09-03	19:10:00	21.8116	55.2132
2023-09-03	19:20:00	21.7422	55.7809
2023-09-03	19:30:00	21.6514	56.2295
2023-09-03	19:40:00	21.5553	56.2112
2023-09-03	19:50:00	21.5286	56.1776
2023-09-03	20:00:00	21.582	56.1227
2023-09-03	20:10:00	21.5553	56.0189
2023-09-03	20:20:00	21.582	56.0006
2023-09-03	20:30:00	21.598	55.4574
2023-09-03	20:40:00	21.6087	55.0912
2023-09-03	20:50:00	21.6087	54.8836
2023-09-03	21:00:00	21.598	54.6822
2023-09-03	21:10:00	21.582	54.3526
2023-09-03	21:20:00	21.598	54.4564
2023-09-03	21:30:00	21.5286	54.5998
2023-09-03	21:40:00	21.5393	54.5998
2023-09-03	21:50:00	21.598	54.7341
2023-09-03	22:00:00	21.598	55.3506
2023-09-03	22:10:00	21.582	55.4849
2023-09-03	22:20:00	21.566	55.1492
2023-09-03	22:30:00	21.598	55.1888
2023-09-03	22:40:00	21.582	55.2407
2023-09-03	22:50:00	21.582	55.6893
2023-09-03	23:00:00	21.6087	55.7534
2023-09-03	23:10:00	21.5553	56.0891
2023-09-03	23:20:00	21.566	55.5032
2023-09-03	23:30:00	21.6087	55.4421
2023-09-03	23:40:00	21.5286	55.433
2023-09-03	23:50:00	21.5286	55.436
2023-09-04	00:00:00	21.582	55.6435
2023-09-04	00:10:00	21.566	56.0067
2023-09-04	00:20:00	21.5393	56.0159
2023-09-04	00:30:00	21.582	55.3506
2023-09-04	00:40:00	21.5393	55.3872
2023-09-04	00:50:00	21.4965	55.2224
2023-09-04	01:00:00	21.5553	55.4574
2023-09-04	01:10:00	21.5393	55.433
2023-09-04	01:20:00	21.5286	55.7015
2023-09-04	01:30:00	21.598	55.314
2023-09-04	01:40:00	21.582	55.3689
2023-09-04	01:50:00	21.598	55.7534
2023-09-04	02:00:00	21.598	55.6802
2023-09-04	02:10:00	21.6514	55.0698
2023-09-04	02:20:00	21.6674	55.5184
2023-09-04	02:30:00	21.6247	54.8013
2023-09-04	02:40:00	21.6514	54.5632
2023-09-04	02:50:00	21.6514	54.6059
2023-09-04	03:00:00	21.6407	54.963
2023-09-04	03:10:00	21.566	55.4055
2023-09-04	03:20:00	21.6407	55.5856
2023-09-04	03:30:00	21.6087	55.8541
2023-09-04	03:40:00	21.598	55.5428
2023-09-04	03:50:00	21.6247	56.2753
2023-09-04	04:00:00	21.566	56.7514
2023-09-04	04:10:00	21.582	56.2539
2023-09-04	04:20:00	21.566	56.3851
2023-09-04	04:30:00	21.582	56.0891
2023-09-04	04:40:00	21.6407	56.0952
2023-09-04	04:50:00	21.6247	55.2865
2023-09-04	05:00:00	21.582	54.7189
2023-09-04	05:10:00	21.598	54.6944
2023-09-04	05:20:00	21.6674	54.8623
2023-09-04	05:30:00	21.6941	55.0332
2023-09-04	05:40:00	21.7102	55.3658
2023-09-04	05:50:00	21.6674	55.5337
2023-09-04	06:00:00	21.7102	55.552
2023-09-04	06:10:00	21.6835	55.6619
2023-09-04	06:20:00	21.598	55.7168
2023-09-04	06:30:00	21.6407	55.5428
2023-09-04	06:40:00	21.582	55.4421
2023-09-04	06:50:00	21.5553	55.2865
2023-09-04	07:00:00	21.6087	55.3872
2023-09-04	07:10:00	21.7262	55.4665
2023-09-04	07:20:00	21.865	55.0393
2023-09-04	07:30:00	21.9932	54.7005
2023-09-04	07:40:00	22.0466	54.3923
2023-09-04	07:50:00	22.0787	54.4015
2023-09-04	08:00:00	22.0893	54.3587
2023-09-04	08:10:00	22.0893	54.1787
2023-09-04	08:20:00	22.1321	54.4289
2023-09-04	08:30:00	22.1214	54.7768
2023-09-04	08:40:00	22.0466	54.7799
2023-09-04	08:50:00	22.1214	54.5815
2023-09-04	09:00:00	22.0199	54.9477
2023-09-04	09:10:00	21.9932	54.7829
2023-09-04	09:20:00	22.0466	54.7555
2023-09-04	09:30:00	22.0199	55.0301
2023-09-04	09:40:00	22.0199	54.9813
2023-09-04	09:50:00	22.1054	55.0301
2023-09-04	10:00:00	22.0466	55.3689
2023-09-04	10:10:00	22.0199	55.3262
2023-09-04	10:20:00	22.0893	55.1553
2023-09-04	10:30:00	22.2335	55.4238
2023-09-04	10:40:00	22.0893	54.6151
2023-09-04	10:50:00	22.0626	54.4411
2023-09-04	11:00:00	21.9505	54.0352
2023-09-04	11:10:00	21.9078	53.7697
2023-09-04	11:20:00	21.8811	53.9559
2023-09-04	11:30:00	21.9345	54.1329
2023-09-04	11:40:00	21.9505	54.1085
2023-09-04	11:50:00	21.9238	54.1268
2023-09-04	12:00:00	21.8917	53.8155
2023-09-04	12:10:00	21.9505	53.9956
2023-09-04	12:20:00	21.8544	54.5724
2023-09-04	12:30:00	21.8544	54.6609
2023-09-04	12:40:00	21.8383	55.082
2023-09-04	12:50:00	21.7796	54.5663
2023-09-04	13:00:00	21.7956	54.0871
2023-09-04	13:10:00	21.8544	53.9498
2023-09-04	13:20:00	21.8223	53.8766
2023-09-04	13:30:00	21.8223	53.2082
2023-09-04	13:40:00	21.9238	53.4096
2023-09-04	13:50:00	21.9772	53.724
2023-09-04	14:00:00	21.9505	53.6782
2023-09-04	14:10:00	21.9238	53.8857
2023-09-04	14:20:00	21.9505	53.1136
2023-09-04	14:30:00	21.8917	53.1197
2023-09-04	14:40:00	21.8544	53.5195
2023-09-04	14:50:00	21.8917	53.4585
2023-09-04	15:00:00	21.8383	53.315
2023-09-04	15:10:00	21.7956	53.904
2023-09-04	15:20:00	21.8811	53.5988
2023-09-04	15:30:00	21.8917	53.5012
2023-09-04	15:40:00	21.865	53.6049
2023-09-04	15:50:00	21.8917	53.8033
2023-09-04	16:00:00	21.9665	53.7148
2023-09-04	16:10:00	21.9078	53.8888
2023-09-04	16:20:00	21.8917	54.0871
2023-09-04	16:30:00	21.9078	53.9101
2023-09-04	16:40:00	21.8544	54.3679
2023-09-04	16:50:00	21.8116	54.3008
2023-09-04	17:00:00	21.8917	54.1665
2023-09-04	17:10:00	21.8116	54.5266
2023-09-04	17:20:00	21.8223	54.3404
2023-09-04	17:30:00	21.8917	54.3099
2023-09-04	17:40:00	21.9078	54.2214
2023-09-04	17:50:00	21.9078	54.0658
2023-09-04	18:00:00	21.9505	53.8979
2023-09-04	18:10:00	21.9932	53.7514
2023-09-04	18:20:00	21.9665	53.9284
2023-09-04	18:30:00	21.9238	53.8186
2023-09-04	18:40:00	21.9505	53.3272
2023-09-04	18:50:00	21.865	53.5378
2023-09-04	19:00:00	21.8223	53.1655
2023-09-04	19:10:00	21.7689	53.2784
2023-09-04	19:20:00	21.598	53.5775
2023-09-04	19:30:00	21.5393	53.5286
2023-09-04	19:40:00	21.5553	53.6202
2023-09-04	19:50:00	21.5553	53.7484
2023-09-04	20:00:00	21.5393	53.5134
2023-09-04	20:10:00	21.566	53.6019
2023-09-04	20:20:00	21.6087	53.6751
2023-09-04	20:30:00	21.5393	53.9345
2023-09-04	20:40:00	21.4965	54.1238
2023-09-04	20:50:00	21.5286	54.0139
2023-09-04	21:00:00	21.4538	54.0352
2023-09-04	21:10:00	21.4698	54.0108
2023-09-04	21:20:00	21.4965	54.4167
2023-09-04	21:30:00	21.4538	54.9142
2023-09-04	21:40:00	21.4538	53.1075
2023-09-04	21:50:00	21.5286	52.6589
2023-09-04	22:00:00	21.4965	52.5307
2023-09-04	22:10:00	21.5286	52.5948
2023-09-04	22:20:00	21.582	52.8542
2023-09-04	22:30:00	21.598	53.2998
2023-09-04	22:40:00	21.5286	53.2967
2023-09-04	22:50:00	21.5393	53.8094
2023-09-04	23:00:00	21.5553	53.9773
2023-09-04	23:10:00	21.4965	53.9895
2023-09-04	23:20:00	21.4965	54.6365
2023-09-04	23:30:00	21.4965	54.49
2023-09-04	23:40:00	21.4858	54.4045
2023-09-04	23:50:00	21.5553	53.7972
2023-09-05	00:00:00	21.582	53.5378
2023-09-05	00:10:00	21.582	53.8857
2023-09-05	00:20:00	21.6087	54.3862
2023-09-05	00:30:00	21.6087	51.9509
2023-09-05	00:40:00	21.582	52.7382
2023-09-05	00:50:00	21.5286	53.4768
2023-09-05	01:00:00	21.566	53.7575
2023-09-05	01:10:00	21.4965	54.5815
2023-09-05	01:20:00	21.5126	54.2
2023-09-05	01:30:00	21.4965	53.727
2023-09-05	01:40:00	21.4858	52.7565
2023-09-05	01:50:00	21.5126	51.9203
2023-09-05	02:00:00	21.566	51.6365
2023-09-05	02:10:00	21.566	51.6762
2023-09-05	02:20:00	21.582	51.5175
2023-09-05	02:30:00	21.582	53.3028
2023-09-05	02:40:00	21.598	54.1482
2023-09-05	02:50:00	21.566	54.1878
2023-09-05	03:00:00	21.582	53.8399
2023-09-05	03:10:00	21.5553	53.8552
2023-09-05	03:20:00	21.4965	53.8216
2023-09-05	03:30:00	21.5553	53.5439
2023-09-05	03:40:00	21.4965	53.611
2023-09-05	03:50:00	21.5286	53.9773
2023-09-05	04:00:00	21.566	53.6019
2023-09-05	04:10:00	21.5393	53.7392
2023-09-05	04:20:00	21.5393	53.4554
2023-09-05	04:30:00	21.598	53.5286
2023-09-05	04:40:00	21.6087	53.9834
2023-09-05	04:50:00	21.6087	54.2855
2023-09-05	05:00:00	21.6087	54.1726
2023-09-05	05:10:00	21.6514	53.8613
2023-09-05	05:20:00	21.6247	54.2123
2023-09-05	05:30:00	21.566	54.1909
2023-09-05	05:40:00	21.6087	53.6355
2023-09-05	05:50:00	21.566	53.7087
2023-09-05	06:00:00	21.5286	54.5388
2023-09-05	06:10:00	21.5553	54.1176
2023-09-05	06:20:00	21.5553	53.9803
2023-09-05	06:30:00	21.5553	54.2428
2023-09-05	06:40:00	21.6087	54.3679
2023-09-05	06:50:00	21.6407	54.432
2023-09-05	07:00:00	21.6514	54.3526
2023-09-05	07:10:00	21.8223	54.1604
2023-09-05	07:20:00	21.9078	53.9925
2023-09-05	07:30:00	21.9238	53.9895
[truncated: 2,257 more rows]

## Sheet: Experiment 3
Date	Time	Temperature	Humidity
2023-10-18	11:00:00	18.927	46.433
2023-10-18	11:10:00	20.9648	40.8178
2023-10-18	11:20:00	21.4796	38.8647
2023-10-18	11:30:00	21.7799	38.2314
2023-10-18	11:40:00	21.855	38.2848
2023-10-18	11:50:00	21.9086	37.9491
2023-10-18	12:00:00	21.9837	37.6745
2023-10-18	12:10:00	21.9408	37.3922
2023-10-18	12:20:00	21.9944	36.6826
2023-10-18	12:30:00	22.048	36.8123
2023-10-18	12:40:00	21.9837	35.8892
2023-10-18	12:50:00	22.048	36.4843
2023-10-18	13:00:00	21.9944	36.6521
2023-10-18	13:10:00	22.0159	35.6222
2023-10-18	13:20:00	21.9622	35.79
2023-10-18	13:30:00	21.9622	36.4461
2023-10-18	13:40:00	21.9622	36.4156
2023-10-18	13:50:00	21.9193	36.1715
2023-10-18	14:00:00	21.9944	36.9802
2023-10-18	14:10:00	21.9408	37.1633
2023-10-18	14:20:00	22.0051	37.8423
2023-10-18	14:30:00	21.9837	36.7818
2023-10-18	14:40:00	21.9408	36.4309
2023-10-18	14:50:00	22.0266	36.1181
2023-10-18	15:00:00	22.0266	35.2941
2023-10-18	15:10:00	22.0159	34.7677
2023-10-18	15:20:00	22.0802	34.4701
2023-10-18	15:30:00	22.0051	36.2554
2023-10-18	15:40:00	22.048	37.4074
2023-10-18	15:50:00	22.0159	36.9802
2023-10-18	16:00:00	21.973	35.4925
2023-10-18	16:10:00	22.0373	32.6162
2023-10-18	16:20:00	21.973	33.5088
2023-10-18	16:30:00	21.9837	34.3023
2023-10-18	16:40:00	22.0266	33.1655
2023-10-18	16:50:00	21.9944	30.2892
2023-10-18	17:00:00	22.048	33.7453
2023-10-18	17:10:00	22.0373	34.0047
2023-10-18	17:20:00	21.9944	34.4396
2023-10-18	17:30:00	22.0588	35.3246
2023-10-18	17:40:00	21.9944	35.5611
2023-10-18	17:50:00	22.0373	35.6908
2023-10-18	18:00:00	22.0266	36.1867
2023-10-18	18:10:00	21.9837	34.5693
2023-10-18	18:20:00	22.0588	33.547
2023-10-18	18:30:00	21.9944	34.1726
2023-10-18	18:40:00	22.0373	33.875
2023-10-18	18:50:00	21.9944	35.1644
2023-10-18	19:00:00	22.0373	39.0935
2023-10-18	19:10:00	21.8872	40.1617
2023-10-18	19:20:00	21.7799	40.8102
2023-10-18	19:30:00	21.7155	41.596
2023-10-18	19:40:00	21.6405	42.1911
2023-10-18	19:50:00	21.6726	41.0009
2023-10-18	20:00:00	21.6405	40.9017
2023-10-18	20:10:00	21.6297	39.7573
2023-10-18	20:20:00	21.6726	38.2619
2023-10-18	20:30:00	21.6405	37.1709
2023-10-18	20:40:00	21.6405	36.675
2023-10-18	20:50:00	21.6941	36.347
2023-10-18	21:00:00	21.6512	36.2478
2023-10-18	21:10:00	21.6726	35.9884
2023-10-18	21:20:00	21.6405	37.5371
2023-10-18	21:30:00	21.6405	42.3894
2023-10-18	21:40:00	21.6405	40.9017
2023-10-18	21:50:00	21.5761	38.0102
2023-10-18	22:00:00	21.619	37.8118
2023-10-18	22:10:00	21.5654	37.7508
2023-10-18	22:20:00	21.6297	38.0407
2023-10-18	22:30:00	21.5761	38.1093
2023-10-18	22:40:00	21.3616	38.5137
2023-10-18	22:50:00	21.3938	38.7502
2023-10-18	23:00:00	21.2865	38.7807
2023-10-18	23:10:00	21.2222	37.7737
2023-10-18	23:20:00	21.1471	36.881
2023-10-18	23:30:00	21.1042	36.3317
2023-10-18	23:40:00	21.1364	36.3546
2023-10-18	23:50:00	21.0828	36.6674
2023-10-19	00:00:00	21.19	36.9192
2023-10-19	00:10:00	21.1793	37.1099
2023-10-19	00:20:00	21.0935	37.4532
2023-10-19	00:30:00	21.0613	37.4914
2023-10-19	00:40:00	21.0399	37.4227
2023-10-19	00:50:00	21.0184	37.293
2023-10-19	01:00:00	21.0506	36.8581
2023-10-19	01:10:00	21.0399	36.9268
2023-10-19	01:20:00	20.9648	37.1938
2023-10-19	01:30:00	20.9219	37.0717
2023-10-19	01:40:00	20.8897	36.7055
2023-10-19	01:50:00	20.8897	36.5758
2023-10-19	02:00:00	20.879	36.614
2023-10-19	02:10:00	20.9219	36.4767
2023-10-19	02:20:00	20.9541	36.3698
2023-10-19	02:30:00	20.9219	36.614
2023-10-19	02:40:00	21.0291	36.469
2023-10-19	02:50:00	21.0184	36.3317
2023-10-19	03:00:00	21.0184	36.202
2023-10-19	03:10:00	21.0506	35.8434
2023-10-19	03:20:00	21.0291	35.4085
2023-10-19	03:30:00	21.0184	35.0118
2023-10-19	03:40:00	20.9433	35.0805
2023-10-19	03:50:00	20.9541	35.2102
2023-10-19	04:00:00	20.9755	35.6451
2023-10-19	04:10:00	20.9219	36.6445
2023-10-19	04:20:00	20.879	37.7965
2023-10-19	04:30:00	20.8575	37.232
2023-10-19	04:40:00	20.879	37.1404
2023-10-19	04:50:00	20.9433	37.0565
2023-10-19	05:00:00	20.9326	36.8047
2023-10-19	05:10:00	20.879	37.3311
2023-10-19	05:20:00	20.8575	38.6815
2023-10-19	05:30:00	20.8361	37.7279
2023-10-19	05:40:00	20.879	38.1246
2023-10-19	05:50:00	20.9326	38.3535
2023-10-19	06:00:00	20.9326	38.1246
2023-10-19	06:10:00	20.9648	36.5301
2023-10-19	06:20:00	20.9219	36.1486
2023-10-19	06:30:00	20.9755	35.9731
2023-10-19	06:40:00	20.9541	35.8434
2023-10-19	06:50:00	20.879	35.5611
2023-10-19	07:00:00	20.879	35.256
2023-10-19	07:10:00	20.997	34.7829
2023-10-19	07:20:00	21.2007	34.3786
2023-10-19	07:30:00	21.2544	34.3481
2023-10-19	07:40:00	21.2329	34.638
2023-10-19	07:50:00	21.2115	35.0042
2023-10-19	08:00:00	21.2007	35.3322
2023-10-19	08:10:00	21.2651	35.5611
2023-10-19	08:20:00	21.4045	35.584
2023-10-19	08:30:00	21.4045	35.5459
2023-10-19	08:40:00	21.5439	37.5524
2023-10-19	08:50:00	21.5225	38.7655
2023-10-19	09:00:00	21.5332	39.2614
2023-10-19	09:10:00	21.7155	37.9339
2023-10-19	09:20:00	21.8014	35.9197
2023-10-19	09:30:00	21.8764	34.1878
2023-10-19	09:40:00	22.0051	33.0511
2023-10-19	09:50:00	22.0373	32.8527
2023-10-19	10:00:00	22.0159	32.4178
2023-10-19	10:10:00	22.1124	32.3034
2023-10-19	10:20:00	22.1446	32.517
2023-10-19	10:30:00	22.1767	31.9601
2023-10-19	10:40:00	22.1553	31.7235
2023-10-19	10:50:00	22.1017	32.3797
2023-10-19	11:00:00	22.0051	32.7383
2023-10-19	11:10:00	21.973	29.4195
2023-10-19	11:20:00	21.9622	29.2211
2023-10-19	11:30:00	21.9301	28.6947
2023-10-19	11:40:00	21.9944	29.656
2023-10-19	11:50:00	21.9837	29.7399
2023-10-19	12:00:00	21.973	30.129
2023-10-19	12:10:00	22.0373	28.9846
2023-10-19	12:20:00	21.973	29.1448
2023-10-19	12:30:00	21.9944	29.3813
2023-10-19	12:40:00	21.9837	29.2211
2023-10-19	12:50:00	21.9622	28.9846
2023-10-19	13:00:00	22.0051	28.6336
2023-10-19	13:10:00	21.9301	29.5644
2023-10-19	13:20:00	21.9515	29.5644
2023-10-19	13:30:00	21.9301	31.7312
2023-10-19	13:40:00	21.9837	29.5415
2023-10-19	13:50:00	21.9408	31.8914
2023-10-19	14:00:00	21.973	29.656
2023-10-19	14:10:00	21.9515	28.771
2023-10-19	14:20:00	21.9301	27.5884
2023-10-19	14:30:00	22.0159	27.6418
2023-10-19	14:40:00	22.0588	27.0162
2023-10-19	14:50:00	22.0159	29.183
2023-10-19	15:00:00	22.0373	27.6037
2023-10-19	15:10:00	22.0266	26.4211
2023-10-19	15:20:00	21.9837	26.8178
2023-10-19	15:30:00	22.0266	27.2146
2023-10-19	15:40:00	21.9408	27.7105
2023-10-19	15:50:00	21.973	29.0304
2023-10-19	16:00:00	21.973	31.5938
2023-10-19	16:10:00	21.9408	29.2058
2023-10-19	16:20:00	22.0051	31.2734
2023-10-19	16:30:00	21.9301	29.5186
2023-10-19	16:40:00	21.9944	30.4037
2023-10-19	16:50:00	22.0051	33.7072
2023-10-19	17:00:00	21.9944	35.7595
2023-10-19	17:10:00	22.0802	36.9115
2023-10-19	17:20:00	22.0588	37.4761
2023-10-19	17:30:00	22.0051	40.1159
2023-10-19	17:40:00	22.0802	40.0854
2023-10-19	17:50:00	22.0051	39.9557
2023-10-19	18:00:00	22.0588	40.5508
2023-10-19	18:10:00	21.9408	40.2608
2023-10-19	18:20:00	22.0051	39.1241
2023-10-19	18:30:00	21.9944	37.4074
2023-10-19	18:40:00	21.9837	34.3023
2023-10-19	18:50:00	22.0373	33.1655
2023-10-19	19:00:00	22.0802	32.9748
2023-10-19	19:10:00	21.9408	35.3094
2023-10-19	19:20:00	21.8764	34.6532
2023-10-19	19:30:00	21.7906	35.5916
2023-10-19	19:40:00	21.7048	37.3693
2023-10-19	19:50:00	21.7048	37.6363
2023-10-19	20:00:00	21.5976	38.4374
2023-10-19	20:10:00	21.6405	37.8347
2023-10-19	20:20:00	21.6083	37.8423
2023-10-19	20:30:00	21.6297	37.087
2023-10-19	20:40:00	21.6405	39.2538
2023-10-19	20:50:00	21.619	38.4374
2023-10-19	21:00:00	21.6512	35.8205
2023-10-19	21:10:00	21.6512	35.0271
2023-10-19	21:20:00	21.6512	34.9584
2023-10-19	21:30:00	21.6619	34.4015
2023-10-19	21:40:00	21.6941	34.5312
2023-10-19	21:50:00	21.6619	34.8592
2023-10-19	22:00:00	21.6834	35.4238
2023-10-19	22:10:00	21.6512	34.7295
2023-10-19	22:20:00	21.6083	33.4936
2023-10-19	22:30:00	21.6405	32.3873
2023-10-19	22:40:00	21.5868	30.869
2023-10-19	22:50:00	21.6405	30.2587
2023-10-19	23:00:00	21.619	30.747
2023-10-19	23:10:00	21.619	30.869
2023-10-19	23:20:00	21.6512	30.6859
2023-10-19	23:30:00	21.6512	30.7317
2023-10-19	23:40:00	21.6405	35.1949
2023-10-19	23:50:00	21.6726	36.614
2023-10-20	00:00:00	21.6405	35.7519
2023-10-20	00:10:00	21.6726	32.3034
2023-10-20	00:20:00	21.6405	31.3955
2023-10-20	00:30:00	21.5976	31.1437
2023-10-20	00:40:00	21.6297	31.0445
2023-10-20	00:50:00	21.5654	33.3944
2023-10-20	01:00:00	21.5976	34.5464
2023-10-20	01:10:00	21.5761	33.0358
2023-10-20	01:20:00	21.6405	30.8843
2023-10-20	01:30:00	21.6405	30.9225
2023-10-20	01:40:00	21.6083	30.5562
2023-10-20	01:50:00	21.6512	32.784
2023-10-20	02:00:00	21.619	32.9595
2023-10-20	02:10:00	21.6619	31.1208
2023-10-20	02:20:00	21.4474	29.4347
2023-10-20	02:30:00	21.3294	28.9159
2023-10-20	02:40:00	21.2222	28.9846
2023-10-20	02:50:00	21.1364	29.2974
2023-10-20	03:00:00	21.0184	29.8315
2023-10-20	03:10:00	20.9326	30.9301
2023-10-20	03:20:00	20.879	31.3116
2023-10-20	03:30:00	20.879	31.6625
2023-10-20	03:40:00	20.8897	31.6244
2023-10-20	03:50:00	20.9004	31.5481
2023-10-20	04:00:00	20.9219	31.5099
2023-10-20	04:10:00	20.9326	31.6625
2023-10-20	04:20:00	20.8897	31.8609
2023-10-20	04:30:00	20.8361	31.9753
2023-10-20	04:40:00	20.7932	31.5862
2023-10-20	04:50:00	20.8146	31.7007
2023-10-20	05:00:00	20.879	31.9372
2023-10-20	05:10:00	20.8897	32.2118
2023-10-20	05:20:00	20.8361	32.5704
2023-10-20	05:30:00	20.8146	33.1197
2023-10-20	05:40:00	20.8039	32.4102
2023-10-20	05:50:00	20.8468	31.8609
2023-10-20	06:00:00	20.879	31.2276
2023-10-20	06:10:00	20.8683	31.0369
2023-10-20	06:20:00	20.8039	30.1671
2023-10-20	06:30:00	20.7717	29.2821
2023-10-20	06:40:00	20.761	28.3819
2023-10-20	06:50:00	20.8146	27.886
2023-10-20	07:00:00	20.879	28.0004
2023-10-20	07:10:00	20.9862	28.0614
2023-10-20	07:20:00	21.0291	27.9012
2023-10-20	07:30:00	21.0506	27.9012
2023-10-20	07:40:00	21.1257	30.0832
2023-10-20	07:50:00	21.1793	31.5786
2023-10-20	08:00:00	21.2544	32.5704
2023-10-20	08:10:00	21.4045	32.1889
2023-10-20	08:20:00	21.3831	33.0587
2023-10-20	08:30:00	21.4045	32.1508
2023-10-20	08:40:00	21.4045	31.3573
2023-10-20	08:50:00	21.4474	30.808
2023-10-20	09:00:00	21.5332	29.8391
2023-10-20	09:10:00	21.6834	29.0304
2023-10-20	09:20:00	21.7799	29.1067
2023-10-20	09:30:00	21.855	28.2598
2023-10-20	09:40:00	21.9837	27.802
2023-10-20	09:50:00	22.0373	27.5274
2023-10-20	10:00:00	22.0266	26.6958
2023-10-20	10:10:00	22.0695	26.5432
2023-10-20	10:20:00	22.0266	26.6958
2023-10-20	10:30:00	22.1875	26.9094
2023-10-20	10:40:00	22.1446	26.795
2023-10-20	10:50:00	22.166	25.8489
2023-10-20	11:00:00	22.0909	26.0244
2023-10-20	11:10:00	22.048	25.6353
2023-10-20	11:20:00	22.048	25.9099
2023-10-20	11:30:00	22.0159	25.8718
2023-10-20	11:40:00	22.0373	25.8718
2023-10-20	11:50:00	22.0802	26.4211
2023-10-20	12:00:00	22.0373	27.7639
2023-10-20	12:10:00	22.0373	26.0625
2023-10-20	12:20:00	22.0373	26.505
2023-10-20	12:30:00	21.9622	25.7497
2023-10-20	12:40:00	22.0051	28.1148
2023-10-20	12:50:00	21.9301	27.7486
2023-10-20	13:00:00	21.9944	26.856
2023-10-20	13:10:00	21.9408	28.42
2023-10-20	13:20:00	21.9837	28.5879
2023-10-20	13:30:00	21.9301	27.1154
2023-10-20	13:40:00	21.9622	28.5116
2023-10-20	13:50:00	21.9515	29.0914
2023-10-20	14:00:00	21.9408	27.1917
2023-10-20	14:10:00	22.0051	28.7099
2023-10-20	14:20:00	21.9837	28.3132
2023-10-20	14:30:00	22.0051	27.2909
2023-10-20	14:40:00	22.0373	29.656
2023-10-20	14:50:00	22.0159	28.4734
2023-10-20	15:00:00	22.0373	28.7099
2023-10-20	15:10:00	22.0802	28.9846
2023-10-20	15:20:00	22.0373	29.1448
2023-10-20	15:30:00	22.0159	29.9306
2023-10-20	15:40:00	22.0588	29.0685
2023-10-20	15:50:00	21.9944	29.9764
2023-10-20	16:00:00	22.0373	30.5639
2023-10-20	16:10:00	22.0051	30.5639
2023-10-20	16:20:00	22.0051	30.2129
2023-10-20	16:30:00	22.0051	30.1671
2023-10-20	16:40:00	21.9515	32.7993
2023-10-20	16:50:00	22.0159	33.2494
2023-10-20	17:00:00	21.9837	33.4783
2023-10-20	17:10:00	21.9837	34.4701
2023-10-20	17:20:00	22.0159	33.9437
2023-10-20	17:30:00	21.9622	34.0047
2023-10-20	17:40:00	22.0373	34.3023
2023-10-20	17:50:00	21.9944	34.9966
2023-10-20	18:00:00	21.9944	37.0107
2023-10-20	18:10:00	22.0588	37.6058
2023-10-20	18:20:00	22.048	38.4679
2023-10-20	18:30:00	22.0588	38.1399
2023-10-20	18:40:00	22.0909	36.1562
2023-10-20	18:50:00	22.0266	33.7072
2023-10-20	19:00:00	22.0588	33.7453
2023-10-20	19:10:00	21.9193	33.3867
2023-10-20	19:20:00	21.7799	34.1344
2023-10-20	19:30:00	21.7584	34.3328
2023-10-20	19:40:00	21.6405	34.5998
2023-10-20	19:50:00	21.6619	35.3933
2023-10-20	20:00:00	21.619	34.8058
2023-10-20	20:10:00	21.6512	34.7295
2023-10-20	20:20:00	21.6512	34.76
2023-10-20	20:30:00	21.6297	34.5617
2023-10-20	20:40:00	21.6619	34.7295
2023-10-20	20:50:00	21.6512	34.2031
2023-10-20	21:00:00	21.6297	32.7001
2023-10-20	21:10:00	21.6726	32.8985
2023-10-20	21:20:00	21.6405	32.3873
2023-10-20	21:30:00	21.6405	32.4254
2023-10-20	21:40:00	21.6405	32.9366
2023-10-20	21:50:00	21.5868	33.6919
2023-10-20	22:00:00	21.6405	33.3333
2023-10-20	22:10:00	21.5976	33.753
2023-10-20	22:20:00	21.6297	33.8369
2023-10-20	22:30:00	21.5868	33.7911
2023-10-20	22:40:00	21.619	33.9208
2023-10-20	22:50:00	21.5976	33.9208
2023-10-20	23:00:00	21.6083	33.9208
2023-10-20	23:10:00	21.5976	33.7224
2023-10-20	23:20:00	21.5868	34.1497
2023-10-20	23:30:00	21.5547	33.7224
2023-10-20	23:40:00	21.5654	32.4026
2023-10-20	23:50:00	21.4045	32.3492
2023-10-21	00:00:00	21.2758	32.6086
2023-10-21	00:10:00	21.3294	32.5857
2023-10-21	00:20:00	21.3187	32.7001
2023-10-21	00:30:00	21.1686	32.0592
2023-10-21	00:40:00	21.2115	32.6467
2023-10-21	00:50:00	21.2865	37.0031
2023-10-21	01:00:00	21.19	37.4456
2023-10-21	01:10:00	21.1578	33.1197
2023-10-21	01:20:00	21.2436	31.0674
2023-10-21	01:30:00	21.1471	30.5944
2023-10-21	01:40:00	21.1149	30.5791
2023-10-21	01:50:00	21.2115	30.4799
2023-10-21	02:00:00	21.1042	30.5791
2023-10-21	02:10:00	21.1686	30.2053
2023-10-21	02:20:00	21.1257	30.068
2023-10-21	02:30:00	21.072	30.3045
2023-10-21	02:40:00	20.997	30.8538
2023-10-21	02:50:00	20.9112	31.2276
2023-10-21	03:00:00	20.8146	31.5862
2023-10-21	03:10:00	20.8361	32.372
2023-10-21	03:20:00	20.9541	33.0968
2023-10-21	03:30:00	20.9541	33.7682
2023-10-21	03:40:00	21.072	34.1268
2023-10-21	03:50:00	21.0613	33.4707
2023-10-21	04:00:00	21.0506	32.311
2023-10-21	04:10:00	20.997	31.7998
2023-10-21	04:20:00	20.9326	31.6244
2023-10-21	04:30:00	20.8683	31.3116
2023-10-21	04:40:00	20.8039	30.7622
2023-10-21	04:50:00	20.8468	30.4037
2023-10-21	05:00:00	20.8897	30.5181
2023-10-21	05:10:00	20.879	31.6244
2023-10-21	05:20:00	20.8254	32.0211
2023-10-21	05:30:00	20.7932	31.3116
2023-10-21	05:40:00	20.7932	31.1513
2023-10-21	05:50:00	20.8468	31.2276
2023-10-21	06:00:00	20.8683	31.075
2023-10-21	06:10:00	20.9004	31.075
2023-10-21	06:20:00	20.9219	30.953
2023-10-21	06:30:00	20.9004	30.9911
2023-10-21	06:40:00	20.9004	30.8385
2023-10-21	06:50:00	20.9004	31.1132
2023-10-21	07:00:00	20.8575	31.2276
2023-10-21	07:10:00	20.9541	31.2505
2023-10-21	07:20:00	21.0399	31.0903
2023-10-21	07:30:00	21.1686	31.2276
2023-10-21	07:40:00	21.2222	32.6086
2023-10-21	07:50:00	21.2115	33.0816
2023-10-21	08:00:00	21.19	32.9214
2023-10-21	08:10:00	21.1686	32.7611
2023-10-21	08:20:00	21.1578	32.4483
2023-10-21	08:30:00	21.2222	32.5704
2023-10-21	08:40:00	21.2865	32.7459
2023-10-21	08:50:00	21.308	32.4254
2023-10-21	09:00:00	21.4689	31.9524
2023-10-21	09:10:00	21.5761	31.7312
2023-10-21	09:20:00	21.7584	32.1508
2023-10-21	09:30:00	21.8657	31.3344
2023-10-21	09:40:00	21.9515	30.5486
2023-10-21	09:50:00	22.0802	29.8925
2023-10-21	10:00:00	22.0695	28.832
2023-10-21	10:10:00	22.166	27.9394
2023-10-21	10:20:00	22.2304	28.7633
2023-10-21	10:30:00	22.2089	27.4206
2023-10-21	10:40:00	22.1017	27.5655
2023-10-21	10:50:00	22.0051	28.5879
2023-10-21	11:00:00	22.0588	28.3132
2023-10-21	11:10:00	21.9837	28.4353
2023-10-21	11:20:00	21.9622	28.7099
2023-10-21	11:30:00	21.9837	29.2211
2023-10-21	11:40:00	21.9622	29.5644
2023-10-21	11:50:00	21.9622	29.5034
2023-10-21	12:00:00	21.9944	29.5034
2023-10-21	12:10:00	21.9408	29.8009
2023-10-21	12:20:00	21.9944	30.2892
2023-10-21	12:30:00	21.9837	30.8843
2023-10-21	12:40:00	21.9515	30.7088
2023-10-21	12:50:00	21.973	31.2734
2023-10-21	13:00:00	21.9301	32.4789
2023-10-21	13:10:00	21.973	31.632
2023-10-21	13:20:00	21.9193	31.3344
2023-10-21	13:30:00	21.9622	35.1949
2023-10-21	13:40:00	21.9301	33.8598
2023-10-21	13:50:00	21.9086	34.4167
2023-10-21	14:00:00	21.9515	33.2494
2023-10-21	14:10:00	21.9301	31.571
2023-10-21	14:20:00	21.973	32.6162
2023-10-21	14:30:00	22.0159	32.8145
2023-10-21	14:40:00	21.9944	32.1813
2023-10-21	14:50:00	22.0266	30.5257
2023-10-21	15:00:00	22.0159	30.9225
2023-10-21	15:10:00	21.973	30.2129
2023-10-21	15:20:00	22.0159	30.8004
2023-10-21	15:30:00	21.9193	31.22
2023-10-21	15:40:00	21.9622	29.8162
2023-10-21	15:50:00	21.9301	32.7611
2023-10-21	16:00:00	21.9193	29.2821
2023-10-21	16:10:00	21.973	27.2527
2023-10-21	16:20:00	21.9408	27.4282
2023-10-21	16:30:00	21.973	28.2369
2023-10-21	16:40:00	21.9944	31.6701
2023-10-21	16:50:00	21.9837	30.602
2023-10-21	17:00:00	22.0266	27.7639
2023-10-21	17:10:00	22.0588	27.6876
2023-10-21	17:20:00	21.973	28.5879
2023-10-21	17:30:00	22.048	29.656
2023-10-21	17:40:00	22.0373	28.7099
2023-10-21	17:50:00	21.973	32.8908
2023-10-21	18:00:00	22.0159	33.7758
2023-10-21	18:10:00	21.9622	33.6461
2023-10-21	18:20:00	22.0266	37.0107
2023-10-21	18:30:00	21.973	39.4903
2023-10-21	18:40:00	21.9837	39.4903
2023-10-21	18:50:00	22.0159	37.3083
2023-10-21	19:00:00	21.9408	35.0118
2023-10-21	19:10:00	21.8979	32.3263
2023-10-21	19:20:00	21.7799	30.6478
2023-10-21	19:30:00	21.6941	29.5873
2023-10-21	19:40:00	21.7155	28.481
2023-10-21	19:50:00	21.6619	28.7557
2023-10-21	20:00:00	21.6512	28.2827
2023-10-21	20:10:00	21.6726	28.1225
2023-10-21	20:20:00	21.6405	28.3208
2023-10-21	20:30:00	21.6405	34.8974
2023-10-21	20:40:00	21.619	35.5077
2023-10-21	20:50:00	21.5868	37.2167
2023-10-21	21:00:00	21.5976	36.7895
2023-10-21	21:10:00	21.5439	32.7993
2023-10-21	21:20:00	21.5868	33.1579
2023-10-21	21:30:00	21.5332	34.1802
2023-10-21	21:40:00	21.5547	33.8521
2023-10-21	21:50:00	21.5439	34.3175
2023-10-21	22:00:00	21.5439	34.3175
2023-10-21	22:10:00	21.3509	34.5235
2023-10-21	22:20:00	21.2544	34.5769
2023-10-21	22:30:00	21.1364	34.3481
2023-10-21	22:40:00	21.1686	34.2794
2023-10-21	22:50:00	21.1042	34.8516
2023-10-21	23:00:00	21.072	34.6837
2023-10-21	23:10:00	21.0399	34.4854
2023-10-21	23:20:00	21.072	35.2788
2023-10-21	23:30:00	21.1793	36.0876
2023-10-21	23:40:00	21.1042	35.4772
2023-10-21	23:50:00	21.0828	35.4772
2023-10-22	00:00:00	21.0184	36.1333
2023-10-22	00:10:00	20.9755	36.5987
2023-10-22	00:20:00	21.0291	35.9044
2023-10-22	00:30:00	20.9755	35.7747
2023-10-22	00:40:00	20.9541	35.1491
2023-10-22	00:50:00	20.9112	34.8669
2023-10-22	01:00:00	20.9112	34.5006
2023-10-22	01:10:00	20.9326	34.3023
2023-10-22	01:20:00	20.8575	33.875
2023-10-22	01:30:00	20.8254	33.6767
2023-10-22	01:40:00	20.7717	34.0887
2023-10-22	01:50:00	20.761	34.6837
2023-10-22	02:00:00	20.8254	34.0124
2023-10-22	02:10:00	20.8468	33.6156
2023-10-22	02:20:00	20.8254	33.4478
2023-10-22	02:30:00	20.761	33.3639
2023-10-22	02:40:00	20.7288	33.5622
2023-10-22	02:50:00	20.761	33.6996
2023-10-22	03:00:00	20.7932	33.7758
2023-10-22	03:10:00	20.8468	33.7758
2023-10-22	03:20:00	20.8254	33.196
2023-10-22	03:30:00	20.879	32.3339
2023-10-22	03:40:00	20.8683	31.6625
2023-10-22	03:50:00	20.8039	31.1513
2023-10-22	04:00:00	20.7717	30.5868
2023-10-22	04:10:00	20.761	29.8391
2023-10-22	04:20:00	20.8254	29.5797
2023-10-22	04:30:00	20.8468	29.4576
2023-10-22	04:40:00	20.8254	29.4958
2023-10-22	04:50:00	20.7825	29.4576
2023-10-22	05:00:00	20.7503	29.4805
2023-10-22	05:10:00	20.7396	29.6026
2023-10-22	05:20:00	20.8146	29.8543
2023-10-22	05:30:00	20.8361	30.1671
2023-10-22	05:40:00	20.8575	30.602
2023-10-22	05:50:00	20.8468	31.6625
2023-10-22	06:00:00	20.7932	32.9214
2023-10-22	06:10:00	20.7825	33.6767
2023-10-22	06:20:00	20.761	33.7606
2023-10-22	06:30:00	20.8361	34.0429
2023-10-22	06:40:00	20.8897	34.1115
2023-10-22	06:50:00	20.8575	34.1726
2023-10-22	07:00:00	20.8146	34.5388
2023-10-22	07:10:00	20.8897	34.7677
2023-10-22	07:20:00	21.0184	34.4549
2023-10-22	07:30:00	21.1471	33.5546
2023-10-22	07:40:00	21.2007	33.4554
2023-10-22	07:50:00	21.2115	33.9513
2023-10-22	08:00:00	21.2865	34.4625
2023-10-22	08:10:00	21.19	35.0042
2023-10-22	08:20:00	21.1686	35.6603
2023-10-22	08:30:00	21.2007	36.2859
2023-10-22	08:40:00	21.2973	36.7055
2023-10-22	08:50:00	21.2973	37.1328
2023-10-22	09:00:00	21.3402	37.5295
2023-10-22	09:10:00	21.426	37.8576
2023-10-22	09:20:00	21.6297	38.4298
2023-10-22	09:30:00	21.7584	38.59
2023-10-22	09:40:00	21.8657	39.2385
2023-10-22	09:50:00	21.9944	39.9251
2023-10-22	10:00:00	22.0802	40.3219
2023-10-22	10:10:00	22.1767	40.772
2023-10-22	10:20:00	22.1875	40.505
2023-10-22	10:30:00	22.2304	40.505
2023-10-22	10:40:00	22.0909	41.1458
2023-10-22	10:50:00	22.1124	41.5426
2023-10-22	11:00:00	22.0373	42.0003
2023-10-22	11:10:00	22.0266	42.1987
2023-10-22	11:20:00	21.9837	42.2674
2023-10-22	11:30:00	21.9622	42.6107
2023-10-22	11:40:00	21.9837	42.893
2023-10-22	11:50:00	22.0159	42.7633
2023-10-22	12:00:00	22.0159	42.5649
2023-10-22	12:10:00	21.9622	42.6336
2023-10-22	12:20:00	22.0051	42.0385
2023-10-22	12:30:00	21.973	41.802
2023-10-22	12:40:00	21.9622	42.069
2023-10-22	12:50:00	21.9408	41.3518
2023-10-22	13:00:00	21.9301	40.6576
2023-10-22	13:10:00	21.9515	40.3295
2023-10-22	13:20:00	21.8872	40.299
2023-10-22	13:30:00	21.9622	40.154
2023-10-22	13:40:00	21.9193	38.6129
2023-10-22	13:50:00	21.9193	39.1393
2023-10-22	14:00:00	21.973	39.1241
2023-10-22	14:10:00	21.9086	38.8112
2023-10-22	14:20:00	21.9837	38.2009
2023-10-22	14:30:00	21.973	38.3001
2023-10-22	14:40:00	21.973	37.9034
2023-10-22	14:50:00	22.0373	37.0794
2023-10-22	15:00:00	22.0051	36.3546
2023-10-22	15:10:00	21.973	35.6222
2023-10-22	15:20:00	22.0266	35.1949
2023-10-22	15:30:00	21.9515	34.8134
2023-10-22	15:40:00	21.9944	34.1421
2023-10-22	15:50:00	21.973	33.8064
2023-10-22	16:00:00	21.9408	33.463
2023-10-22	16:10:00	21.9944	33.4096
2023-10-22	16:20:00	21.9515	34.2031
2023-10-22	16:30:00	21.9622	38.445
2023-10-22	16:40:00	22.0159	39.4903
2023-10-22	16:50:00	21.9837	36.614
2023-10-22	17:00:00	21.9837	39.887
2023-10-22	17:10:00	22.048	39.3911
2023-10-22	17:20:00	22.0159	40.0854
2023-10-22	17:30:00	22.0051	42.3665
2023-10-22	17:40:00	22.0051	42.5954
2023-10-22	17:50:00	21.9622	44.1137
2023-10-22	18:00:00	22.0266	43.7856
2023-10-22	18:10:00	21.9622	43.9535
2023-10-22	18:20:00	22.0159	43.6559
2023-10-22	18:30:00	22.0051	43.984
2023-10-22	18:40:00	21.973	42.6641
2023-10-22	18:50:00	22.0266	44.3502
2023-10-22	19:00:00	21.9837	44.5104
2023-10-22	19:10:00	21.8335	45.7159
2023-10-22	19:20:00	21.8014	45.0979
2023-10-22	19:30:00	21.6941	45.6243
2023-10-22	19:40:00	21.6619	45.1971
2023-10-22	19:50:00	21.6941	44.3044
2023-10-22	20:00:00	21.6512	45.2581
2023-10-22	20:10:00	21.6405	46.2194
2023-10-22	20:20:00	21.6834	47.5698
2023-10-22	20:30:00	21.6512	46.4483
2023-10-22	20:40:00	21.6297	47.1807
2023-10-22	20:50:00	21.6726	48.1344
2023-10-22	21:00:00	21.619	47.5469
2023-10-22	21:10:00	21.6405	45.754
2023-10-22	21:20:00	21.5439	43.2592
2023-10-22	21:30:00	21.5654	42.7633
2023-10-22	21:40:00	21.501	44.0145
2023-10-22	21:50:00	21.5547	45.3039
2023-10-22	22:00:00	21.4903	46.3949
2023-10-22	22:10:00	21.3294	46.5627
2023-10-22	22:20:00	21.3187	45.8379
2023-10-22	22:30:00	21.2758	46.5398
2023-10-22	22:40:00	21.3616	46.9594
2023-10-22	22:50:00	21.3402	47.257
2023-10-22	23:00:00	21.4367	46.8908
2023-10-22	23:10:00	21.4474	46.1049
2023-10-22	23:20:00	21.5225	46.8221
2023-10-22	23:30:00	21.4903	47.318
2023-10-22	23:40:00	21.5225	43.8848
2023-10-22	23:50:00	21.3616	43.7627
2023-10-23	00:00:00	21.2651	44.6935
2023-10-23	00:10:00	21.1578	44.6935
2023-10-23	00:20:00	21.0613	45.1665
2023-10-23	00:30:00	21.0077	44.8995
2023-10-23	00:40:00	20.9112	45.6701
2023-10-23	00:50:00	20.9004	45.8684
2023-10-23	01:00:00	20.9433	45.9905
2023-10-23	01:10:00	20.9326	45.6701
2023-10-23	01:20:00	20.8897	46.227
2023-10-23	01:30:00	20.9326	46.5932
2023-10-23	01:40:00	20.9541	46.3872
2023-10-23	01:50:00	21.0184	46.0897
2023-10-23	02:00:00	20.997	46.5169
2023-10-23	02:10:00	20.9755	45.8608
2023-10-23	02:20:00	20.9433	44.8995
2023-10-23	02:30:00	20.9541	44.9682
2023-10-23	02:40:00	20.9433	44.8156
2023-10-23	02:50:00	20.9112	44.7164
2023-10-23	03:00:00	20.8468	44.1518
2023-10-23	03:10:00	20.8146	43.2287
2023-10-23	03:20:00	20.7932	42.0461
2023-10-23	03:30:00	20.8039	39.9709
2023-10-23	03:40:00	20.8575	38.9181
2023-10-23	03:50:00	20.8575	38.9181
2023-10-23	04:00:00	20.8468	39.1775
2023-10-23	04:10:00	20.8039	39.9709
2023-10-23	04:20:00	20.761	39.62
2023-10-23	04:30:00	20.7932	38.9486
2023-10-23	04:40:00	20.8468	38.4221
2023-10-23	04:50:00	20.8468	37.766
2023-10-23	05:00:00	20.8146	37.766
2023-10-23	05:10:00	20.8039	37.6668
2023-10-23	05:20:00	20.7932	37.6668
2023-10-23	05:30:00	20.879	37.6974
2023-10-23	05:40:00	20.8897	37.9644
2023-10-23	05:50:00	20.8468	38.4908
2023-10-23	06:00:00	20.7932	39.8031
2023-10-23	06:10:00	20.7932	40.1693
2023-10-23	06:20:00	20.8468	39.742
2023-10-23	06:30:00	20.8683	39.7039
2023-10-23	06:40:00	20.8468	39.5055
2023-10-23	06:50:00	20.7825	38.9486
2023-10-23	07:00:00	20.7717	38.9944
2023-10-23	07:10:00	20.9326	38.8799
2023-10-23	07:20:00	21.1149	38.445
2023-10-23	07:30:00	21.19	38.4298
2023-10-23	07:40:00	21.19	38.7655
2023-10-23	07:50:00	21.1578	39.1546
2023-10-23	08:00:00	21.1471	39.5818
2023-10-23	08:10:00	21.2115	40.3753
2023-10-23	08:20:00	21.2758	41.0238
2023-10-23	08:30:00	21.2758	42.6107
2023-10-23	08:40:00	21.3509	44.0908
2023-10-23	08:50:00	21.308	44.3883
2023-10-23	09:00:00	21.3831	44.7164
2023-10-23	09:10:00	21.3938	45.0139
2023-10-23	09:20:00	21.4903	45.1055
2023-10-23	09:30:00	21.4152	45.609
2023-10-23	09:40:00	21.5547	45.1742
2023-10-23	09:50:00	21.6405	44.93
2023-10-23	10:00:00	21.8014	44.5867
2023-10-23	10:10:00	21.9193	44.6554
2023-10-23	10:20:00	21.9944	43.8848
2023-10-23	10:30:00	22.0159	43.7856
2023-10-23	10:40:00	21.973	43.8161
2023-10-23	10:50:00	22.0266	43.9153
2023-10-23	11:00:00	21.9944	44.1137
2023-10-23	11:10:00	21.9944	45.3725
2023-10-23	11:20:00	22.0266	45.7693
2023-10-23	11:30:00	21.9837	46.2652
2023-10-23	11:40:00	22.0373	46.494
2023-10-23	11:50:00	21.9944	46.5322
2023-10-23	12:00:00	22.0159	46.433
2023-10-23	12:10:00	22.0051	45.9371
2023-10-23	12:20:00	21.9515	44.5257
2023-10-23	12:30:00	22.0051	44.808
2023-10-23	12:40:00	22.0051	45.4717
2023-10-23	12:50:00	21.9944	45.5709
2023-10-23	13:00:00	22.0373	45.1055
2023-10-23	13:10:00	22.0159	45.1055
2023-10-23	13:20:00	22.0373	45.7387
2023-10-23	13:30:00	22.1017	45.9371
2023-10-23	13:40:00	22.0802	46.0973
2023-10-23	13:50:00	22.1017	45.8684
2023-10-23	14:00:00	22.1017	45.7998
2023-10-23	14:10:00	22.0373	45.6701
2023-10-23	14:20:00	22.0909	43.3584
2023-10-23	14:30:00	22.0266	42.1987
2023-10-23	14:40:00	22.0373	41.4052
2023-10-23	14:50:00	22.0051	41.3061
2023-10-23	15:00:00	21.973	40.8788
2023-10-23	15:10:00	22.0373	41.3061
2023-10-23	15:20:00	22.048	41.2069
2023-10-23	15:30:00	22.0588	41.5731
2023-10-23	15:40:00	22.1124	40.6499
2023-10-23	15:50:00	22.1017	41.0772
2023-10-23	16:00:00	22.0695	41.802
2023-10-23	16:10:00	22.1017	41.4052
2023-10-23	16:20:00	22.0588	41.3747
2023-10-23	16:30:00	22.0159	41.0772
2023-10-23	16:40:00	22.0373	41.4434
2023-10-23	16:50:00	21.9622	41.7028
2023-10-23	17:00:00	22.0266	42.0385
2023-10-23	17:10:00	21.9944	42.6641
2023-10-23	17:20:00	22.0051	43.2287
2023-10-23	17:30:00	22.0373	42.9922
2023-10-23	17:40:00	21.973	43.7551
2023-10-23	17:50:00	22.0159	44.4799
2023-10-23	18:00:00	21.7906	46.021
2023-10-23	18:10:00	21.737	46.784
2023-10-23	18:20:00	21.7906	47.6766
2023-10-23	18:30:00	21.6297	49.027
2023-10-23	18:40:00	21.6619	49.2254
2023-10-23	18:50:00	21.6941	49.3932
2023-10-23	19:00:00	21.6083	49.8586
2023-10-23	19:10:00	21.5332	50.4003
2023-10-23	19:20:00	21.4581	50.7818
2023-10-23	19:30:00	21.308	51.3616
2023-10-23	19:40:00	21.2865	51.2777
2023-10-23	19:50:00	21.3938	51.682
2023-10-23	20:00:00	21.2973	52.2314
2023-10-23	20:10:00	21.2115	52.5213
2023-10-23	20:20:00	21.1364	52.7273
2023-10-23	20:30:00	21.0828	52.7273
2023-10-23	20:40:00	21.0184	52.9027
2023-10-23	20:50:00	21.0077	52.9027
2023-10-23	21:00:00	20.9648	52.9561
2023-10-23	21:10:00	20.8897	52.9638
2023-10-23	21:20:00	20.9219	53.2232
2023-10-23	21:30:00	21.0506	52.9561
2023-10-23	21:40:00	21.0613	53.0172
2023-10-23	21:50:00	21.0399	52.7578
2023-10-23	22:00:00	21.0184	52.7578
2023-10-23	22:10:00	20.9862	52.5289
2023-10-23	22:20:00	21.0291	52.2619
2023-10-23	22:30:00	20.9326	52.0025
2023-10-23	22:40:00	21.0077	51.4837
2023-10-23	22:50:00	21.0077	51.7736
2023-10-23	23:00:00	20.997	51.2243
2023-10-23	23:10:00	20.9112	51.0793
2023-10-23	23:20:00	20.9004	50.8428
2023-10-23	23:30:00	20.8683	49.8815
2023-10-23	23:40:00	20.8683	49.0957
2023-10-23	23:50:00	20.8897	48.6303
2023-10-24	00:00:00	20.9112	49.5916
2023-10-24	00:10:00	20.879	50.469
2023-10-24	00:20:00	20.8361	50.6444
2023-10-24	00:30:00	20.8039	50.7055
2023-10-24	00:40:00	20.7932	50.9954
2023-10-24	00:50:00	20.8254	51.1098
2023-10-24	01:00:00	20.879	51.2777
2023-10-24	01:10:00	20.8575	51.4837
2023-10-24	01:20:00	20.8146	51.8346
2023-10-24	01:30:00	20.7717	52.239
2023-10-24	01:40:00	20.8039	51.7431
2023-10-24	01:50:00	20.8468	50.675
2023-10-24	02:00:00	20.8575	49.4924
2023-10-24	02:10:00	20.8254	48.6303
2023-10-24	02:20:00	20.8146	48.1725
2023-10-24	02:30:00	20.7932	48.7676
2023-10-24	02:40:00	20.7932	48.8286
2023-10-24	02:50:00	20.8254	49.7213
2023-10-24	03:00:00	20.879	50.385
2023-10-24	03:10:00	20.8468	50.4995
2023-10-24	03:20:00	20.8361	50.8428
2023-10-24	03:30:00	20.7932	51.3082
2023-10-24	03:40:00	20.7932	51.4532
2023-10-24	03:50:00	20.8468	51.2243
2023-10-24	04:00:00	20.8683	51.7431
2023-10-24	04:10:00	20.8468	51.5142
2023-10-24	04:20:00	20.7932	51.2777
2023-10-24	04:30:00	20.7825	50.9954
2023-10-24	04:40:00	20.8039	51.3997
2023-10-24	04:50:00	20.8468	51.1404
2023-10-24	05:00:00	20.8575	51.0488
2023-10-24	05:10:00	20.8254	51.1098
2023-10-24	05:20:00	20.7932	51.2243
2023-10-24	05:30:00	20.7825	51.8041
2023-10-24	05:40:00	20.8361	51.4532
2023-10-24	05:50:00	20.8897	51.6286
2023-10-24	06:00:00	20.8575	51.3997
2023-10-24	06:10:00	20.8254	51.2777
2023-10-24	06:20:00	20.8039	51.3997
2023-10-24	06:30:00	20.8039	51.4837
2023-10-24	06:40:00	20.8575	51.3997
2023-10-24	06:50:00	20.8683	51.0183
2023-10-24	07:00:00	20.8575	50.8733
2023-10-24	07:10:00	20.9112	50.7055
2023-10-24	07:20:00	20.997	50.3545
2023-10-24	07:30:00	21.1471	50.1333
2023-10-24	07:40:00	21.2115	50.4384
2023-10-24	07:50:00	21.2115	50.6368
2023-10-24	08:00:00	21.1686	50.8123
2023-10-24	08:10:00	21.1471	51.2777
2023-10-24	08:20:00	21.2007	50.8733
2023-10-24	08:30:00	21.2544	50.5834
2023-10-24	08:40:00	21.2222	50.5834
2023-10-24	08:50:00	21.1793	50.4919
2023-10-24	09:00:00	21.1471	50.4079
2023-10-24	09:10:00	21.1578	49.5763
2023-10-24	09:20:00	21.2222	49.2406
2023-10-24	09:30:00	21.2436	49.0423
2023-10-24	09:40:00	21.2329	48.8134
2023-10-24	09:50:00	21.3187	48.5082
2023-10-24	10:00:00	21.4689	47.8826
2023-10-24	10:10:00	21.6405	46.6848
2023-10-24	10:20:00	21.737	45.8913
2023-10-24	10:30:00	21.8228	45.3191
2023-10-24	10:40:00	21.9408	45.2199
2023-10-24	10:50:00	21.9622	44.4799
2023-10-24	11:00:00	22.0373	43.4576
2023-10-24	11:10:00	22.0159	43.5567
2023-10-24	11:20:00	21.9837	42.5954
2023-10-24	11:30:00	21.9622	42.7633
2023-10-24	11:40:00	21.8872	43.366
2023-10-24	11:50:00	21.9086	43.8924
2023-10-24	12:00:00	21.855	44.19
2023-10-24	12:10:00	21.9086	44.457
2023-10-24	12:20:00	21.8872	44.724
2023-10-24	12:30:00	21.8872	44.724
2023-10-24	12:40:00	21.9515	44.457
2023-10-24	12:50:00	21.9944	44.6096
2023-10-24	13:00:00	21.9622	44.5791
2023-10-24	13:10:00	22.0051	44.3807
2023-10-24	13:20:00	21.9837	44.3807
2023-10-24	13:30:00	21.973	44.9758
2023-10-24	13:40:00	21.9515	44.5562
2023-10-24	13:50:00	21.9086	44.2892
2023-10-24	14:00:00	21.9408	44.2892
2023-10-24	14:10:00	21.8764	44.2586
2023-10-24	14:20:00	21.9622	43.9535
2023-10-24	14:30:00	21.973	44.1137
2023-10-24	14:40:00	21.9515	43.2058
2023-10-24	14:50:00	22.0051	43.9153
2023-10-24	15:00:00	22.0051	43.6864
2023-10-24	15:10:00	21.9622	43.3889
2023-10-24	15:20:00	22.0159	43.5872
2023-10-24	15:30:00	21.973	43.7856
2023-10-24	15:40:00	21.9515	43.366
2023-10-24	15:50:00	21.9515	43.1066
2023-10-24	16:00:00	21.9193	43.0685
2023-10-24	16:10:00	21.9622	43.0303
2023-10-24	16:20:00	21.8979	42.7404
2023-10-24	16:30:00	21.9622	41.9393
2023-10-24	16:40:00	21.9301	42.1148
2023-10-24	16:50:00	21.9622	41.4739
2023-10-24	17:00:00	21.9837	41.1077
2023-10-24	17:10:00	21.9408	41.6189
2023-10-24	17:20:00	21.737	42.0309
2023-10-24	17:30:00	21.7048	42.1606
2023-10-24	17:40:00	21.6941	41.6341
2023-10-24	17:50:00	21.5547	42.4962
2023-10-24	18:00:00	21.5439	42.4962
2023-10-24	18:10:00	21.4689	43.0685
2023-10-24	18:20:00	21.5332	42.6641
2023-10-24	18:30:00	21.4903	42.8319
2023-10-24	18:40:00	21.501	45.2352
2023-10-24	18:50:00	21.426	46.1049
2023-10-24	19:00:00	21.501	45.9981
2023-10-24	19:10:00	21.3187	46.6009
2023-10-24	19:20:00	21.3187	46.6619
2023-10-24	19:30:00	21.1149	46.845
2023-10-24	19:40:00	21.0399	46.845
2023-10-24	19:50:00	20.9004	46.7534
2023-10-24	20:00:00	20.879	46.7229
2023-10-24	20:10:00	20.879	46.7534
2023-10-24	20:20:00	20.9004	46.8526
2023-10-24	20:30:00	20.8683	47.051
2023-10-24	20:40:00	20.8039	47.5469
2023-10-24	20:50:00	20.7717	48.0199
2023-10-24	21:00:00	20.7825	48.5769
2023-10-24	21:10:00	20.8146	49.027
2023-10-24	21:20:00	20.8254	49.0652
2023-10-24	21:30:00	20.8039	48.9965
2023-10-24	21:40:00	20.7717	48.8058
2023-10-24	21:50:00	20.7396	48.4777
2023-10-24	22:00:00	20.7396	48.2488
2023-10-24	22:10:00	20.8039	48.203
2023-10-24	22:20:00	20.8468	48.1039
2023-10-24	22:30:00	20.8146	48.0047
2023-10-24	22:40:00	20.7717	47.9055
2023-10-24	22:50:00	20.761	48.3175
2023-10-24	23:00:00	20.8039	48.7981
2023-10-24	23:10:00	20.8468	49.1262
2023-10-24	23:20:00	20.8254	49.1949
2023-10-24	23:30:00	20.7717	49.7518
2023-10-24	23:40:00	20.7503	49.8968
2023-10-24	23:50:00	20.7396	49.8281
2023-10-25	00:00:00	20.8039	50.324
2023-10-25	00:10:00	20.8468	50.3545
2023-10-25	00:20:00	20.8254	50.385
2023-10-25	00:30:00	20.7825	50.2706
2023-10-25	00:40:00	20.7503	50.0265
2023-10-25	00:50:00	20.7932	49.9196
2023-10-25	01:00:00	20.8361	50.2096
2023-10-25	01:10:00	20.8146	50.1867
2023-10-25	01:20:00	20.7825	50.1867
2023-10-25	01:30:00	20.7503	50.0265
2023-10-25	01:40:00	20.7396	49.8968
2023-10-25	01:50:00	20.8146	49.8205
2023-10-25	02:00:00	20.8146	49.9196
2023-10-25	02:10:00	20.7932	50.0799
2023-10-25	02:20:00	20.761	50.1562
2023-10-25	02:30:00	20.7717	50.0265
2023-10-25	02:40:00	20.8361	50.0493
2023-10-25	02:50:00	20.8468	49.8815
2023-10-25	03:00:00	20.7932	49.7899
2023-10-25	03:10:00	20.7717	50.0265
2023-10-25	03:20:00	20.761	50.0265
2023-10-25	03:30:00	20.8254	49.9807
2023-10-25	03:40:00	20.8468	50.3011
2023-10-25	03:50:00	20.8039	50.7284
2023-10-25	04:00:00	20.7717	50.7894
2023-10-25	04:10:00	20.761	50.9115
2023-10-25	04:20:00	20.8468	50.7284
2023-10-25	04:30:00	20.8683	50.9954
2023-10-25	04:40:00	20.8361	51.0183
2023-10-25	04:50:00	20.8146	51.1098
2023-10-25	05:00:00	20.7825	50.8504
2023-10-25	05:10:00	20.7825	50.53
2023-10-25	05:20:00	20.8361	50.2401
2023-10-25	05:30:00	20.8468	50.0799
2023-10-25	05:40:00	20.8039	50.0188
2023-10-25	05:50:00	20.7932	49.9196
2023-10-25	06:00:00	20.8039	49.851
2023-10-25	06:10:00	20.8575	49.6908
2023-10-25	06:20:00	20.8575	49.7213
2023-10-25	06:30:00	20.8361	49.8205
2023-10-25	06:40:00	20.8039	49.851
2023-10-25	06:50:00	20.7825	49.8815
2023-10-25	07:00:00	20.8468	49.9807
2023-10-25	07:10:00	21.0077	50.0417
2023-10-25	07:20:00	21.072	49.9425
2023-10-25	07:30:00	21.0935	49.7823
2023-10-25	07:40:00	21.1364	49.7365
2023-10-25	07:50:00	21.19	49.706
2023-10-25	08:00:00	21.2865	49.8739
2023-10-25	08:10:00	21.2758	49.9349
2023-10-25	08:20:00	21.2222	50.0646
2023-10-25	08:30:00	21.1793	50.263
2023-10-25	08:40:00	21.2115	50.2019
2023-10-25	08:50:00	21.2544	49.8052
2023-10-25	09:00:00	21.3187	50.0951
2023-10-25	09:10:00	21.2758	49.9044
2023-10-25	09:20:00	21.2329	49.9731
2023-10-25	09:30:00	21.2758	50.0036
2023-10-25	09:40:00	21.4152	50.2248
2023-10-25	09:50:00	21.4152	50.2935
2023-10-25	10:00:00	21.4581	50.4919
2023-10-25	10:10:00	21.426	50.8123
2023-10-25	10:20:00	21.4367	51.1327
2023-10-25	10:30:00	21.4474	51.4226
2023-10-25	10:40:00	21.4903	51.3845
2023-10-25	10:50:00	21.5976	51.1251
2023-10-25	11:00:00	21.501	51.5066
2023-10-25	11:10:00	21.501	51.2701
2023-10-25	11:20:00	21.4045	51.4455
2023-10-25	11:30:00	21.3509	51.682
2023-10-25	11:40:00	21.4689	51.621
2023-10-25	11:50:00	21.5118	51.3006
2023-10-25	12:00:00	21.6297	51.0717
2023-10-25	12:10:00	21.6726	50.8352
2023-10-25	12:20:00	21.7477	50.6902
2023-10-25	12:30:00	21.6297	50.8047
2023-10-25	12:40:00	21.5225	51.1861
2023-10-25	12:50:00	21.5761	50.5224
2023-10-25	13:00:00	21.5868	50.3164
2023-10-25	13:10:00	21.6726	49.9502
2023-10-25	13:20:00	21.6726	50.0188
2023-10-25	13:30:00	21.7692	48.5998
2023-10-25	13:40:00	21.7584	47.6079
2023-10-25	13:50:00	21.8014	47.1349
2023-10-25	14:00:00	21.8443	47.1654
2023-10-25	14:10:00	21.855	46.9671
2023-10-25	14:20:00	21.8979	46.5703
2023-10-25	14:30:00	21.8657	46.0058
2023-10-25	14:40:00	21.9086	46.0439
2023-10-25	14:50:00	21.8443	46.0744
2023-10-25	15:00:00	21.9193	46.1736
2023-10-25	15:10:00	21.8764	45.4793
2023-10-25	15:20:00	21.9086	45.0216
2023-10-25	15:30:00	21.9408	44.9224
2023-10-25	15:40:00	21.9193	45.0216
2023-10-25	15:50:00	21.9622	44.2892
2023-10-25	16:00:00	22.0159	44.3502
2023-10-25	16:10:00	21.9837	44.7088
2023-10-25	16:20:00	21.9944	44.1137
2023-10-25	16:30:00	21.973	43.984
2023-10-25	16:40:00	21.9515	43.4652
2023-10-25	16:50:00	21.737	43.9382
2023-10-25	17:00:00	21.6726	45.2962
2023-10-25	17:10:00	21.7048	44.2357
2023-10-25	17:20:00	21.5868	44.251
2023-10-25	17:30:00	21.501	44.9071
2023-10-25	17:40:00	21.4796	44.7088
2023-10-25	17:50:00	21.4367	44.3883
2023-10-25	18:00:00	21.3723	45.5099
2023-10-25	18:10:00	21.4367	45.9066
2023-10-25	18:20:00	21.3831	46.3643
2023-10-25	18:30:00	21.3509	46.5017
2023-10-25	18:40:00	21.4581	45.2123
2023-10-25	18:50:00	21.426	44.7164
2023-10-25	19:00:00	21.4045	44.7851
2023-10-25	19:10:00	21.2436	45.2581
2023-10-25	19:20:00	21.1364	45.3191
2023-10-25	19:30:00	20.9755	44.8385
2023-10-25	19:40:00	21.0506	44.2129
2023-10-25	19:50:00	21.0077	44.1747
2023-10-25	20:00:00	20.9219	44.2892
2023-10-25	20:10:00	20.9433	44.4112
2023-10-25	20:20:00	20.8575	44.4799
2023-10-25	20:30:00	20.879	44.4494
2023-10-25	20:40:00	20.7932	44.6172
2023-10-25	20:50:00	20.8146	44.9148
2023-10-25	21:00:00	20.7825	45.0445
2023-10-25	21:10:00	20.7503	44.9529
2023-10-25	21:20:00	20.7932	44.9758
2023-10-25	21:30:00	20.8146	45.2047
2023-10-25	21:40:00	20.761	45.4488
2023-10-25	21:50:00	20.7288	46.8679
2023-10-25	22:00:00	20.7181	47.0968
2023-10-25	22:10:00	20.7396	46.5017
2023-10-25	22:20:00	20.8039	46.3262
2023-10-25	22:30:00	20.7717	46.372
2023-10-25	22:40:00	20.8039	45.9981
2023-10-25	22:50:00	20.8146	45.8303
2023-10-25	23:00:00	20.7932	45.8684
2023-10-25	23:10:00	20.761	45.5785
2023-10-25	23:20:00	20.7396	45.6777
2023-10-25	23:30:00	20.7396	46.6314
2023-10-25	23:40:00	20.8039	47.4477
2023-10-25	23:50:00	20.8254	48.0428
2023-10-26	00:00:00	20.7932	48.0428
2023-10-26	00:10:00	20.7396	46.8984
2023-10-26	00:20:00	20.7396	46.5703
2023-10-26	00:30:00	20.761	46.5017
2023-10-26	00:40:00	20.8039	47.051
2023-10-26	00:50:00	20.8039	47.4477
2023-10-26	01:00:00	20.7825	47.2951
2023-10-26	01:10:00	20.7396	47.0968
2023-10-26	01:20:00	20.7288	46.7687
2023-10-26	01:30:00	20.7503	46.9976
2023-10-26	01:40:00	20.7825	47.3485
2023-10-26	01:50:00	20.8039	47.8063
2023-10-26	02:00:00	20.7825	47.9436
2023-10-26	02:10:00	20.7717	47.524
2023-10-26	02:20:00	20.7396	47.0968
2023-10-26	02:30:00	20.7717	46.5322
2023-10-26	02:40:00	20.8254	46.3643
2023-10-26	02:50:00	20.8254	46.4254
2023-10-26	03:00:00	20.8039	46.227
2023-10-26	03:10:00	20.7717	46.2041
2023-10-26	03:20:00	20.7503	46.2728
2023-10-26	03:30:00	20.7825	46.2728
2023-10-26	03:40:00	20.8361	46.4559
2023-10-26	03:50:00	20.8254	46.6543
2023-10-26	04:00:00	20.7825	46.7916
2023-10-26	04:10:00	20.7503	46.8297
2023-10-26	04:20:00	20.7717	46.6314
2023-10-26	04:30:00	20.8468	46.5551
2023-10-26	04:40:00	20.8361	46.6924
2023-10-26	04:50:00	20.7932	46.7916
2023-10-26	05:00:00	20.761	46.7
2023-10-26	05:10:00	20.7932	46.494
2023-10-26	05:20:00	20.8468	46.4254
2023-10-26	05:30:00	20.8361	46.494
2023-10-26	05:40:00	20.8039	46.5932
2023-10-26	05:50:00	20.7932	46.6543
2023-10-26	06:00:00	20.7717	46.6314
2023-10-26	06:10:00	20.7932	46.5932
2023-10-26	06:20:00	20.8361	46.5932
2023-10-26	06:30:00	20.8254	46.6543
2023-10-26	06:40:00	20.7825	46.7916
2023-10-26	06:50:00	20.761	47.0281
2023-10-26	07:00:00	20.761	47.3257
2023-10-26	07:10:00	20.9541	47.3409
2023-10-26	07:20:00	21.072	47.1425
2023-10-26	07:30:00	21.1257	46.9442
2023-10-26	07:40:00	21.1471	46.9671
2023-10-26	07:50:00	21.1578	47.0357
2023-10-26	08:00:00	21.2222	46.7687
2023-10-26	08:10:00	21.308	46.7916
2023-10-26	08:20:00	21.308	46.9289
2023-10-26	08:30:00	21.2544	47.2341
2023-10-26	08:40:00	21.2222	47.8597
2023-10-26	08:50:00	21.2651	47.8597
2023-10-26	09:00:00	21.3294	48.0199
2023-10-26	09:10:00	21.2973	48.2488
2023-10-26	09:20:00	21.2758	48.554
2023-10-26	09:30:00	21.2329	48.9126
2023-10-26	09:40:00	21.2865	49.2406
2023-10-26	09:50:00	21.4581	48.8439
2023-10-26	10:00:00	21.4581	49.0346
2023-10-26	10:10:00	21.501	48.8973
2023-10-26	10:20:00	21.5976	48.7371
2023-10-26	10:30:00	21.6941	48.3327
2023-10-26	10:40:00	21.7692	48.0657
2023-10-26	10:50:00	21.7906	48.203
2023-10-26	11:00:00	21.8443	48.4853
2023-10-26	11:10:00	21.8014	48.7142
2023-10-26	11:20:00	21.8657	49.2788
2023-10-26	11:30:00	21.8764	49.3093
2023-10-26	11:40:00	21.8657	49.3093
2023-10-26	11:50:00	21.9301	48.9507
2023-10-26	12:00:00	21.9086	48.6532
2023-10-26	12:10:00	21.9837	48.3785
2023-10-26	12:20:00	21.9837	48.1191
2023-10-26	12:30:00	21.973	48.1496
2023-10-26	12:40:00	22.0373	47.9818
2023-10-26	12:50:00	21.973	47.7529
2023-10-26	13:00:00	22.0373	46.8908
2023-10-26	13:10:00	22.0266	46.5932
2023-10-26	13:20:00	21.9944	46.2957
2023-10-26	13:30:00	22.048	46.1355
2023-10-26	13:40:00	22.0051	46.166
2023-10-26	13:50:00	22.048	46.1355
2023-10-26	14:00:00	22.0159	46.2957
2023-10-26	14:10:00	22.0051	46.5322
2023-10-26	14:20:00	22.0909	46.433
2023-10-26	14:30:00	22.0159	46.5322
2023-10-26	14:40:00	22.0588	46.5932
2023-10-26	14:50:00	22.0695	46.2652
2023-10-26	15:00:00	21.9944	46.3643
2023-10-26	15:10:00	22.0266	46.0668
2023-10-26	15:20:00	21.8014	46.5475
2023-10-26	15:30:00	21.7048	46.7153
2023-10-26	15:40:00	21.5761	47.0815
2023-10-26	15:50:00	21.6405	46.845
2023-10-26	16:00:00	21.6834	46.7153
2023-10-26	16:10:00	21.6941	46.6848
2023-10-26	16:20:00	21.8228	46.5017
2023-10-26	16:30:00	21.855	46.2728
2023-10-26	16:40:00	21.9086	45.9066
2023-10-26	16:50:00	21.9193	45.7159
2023-10-26	17:00:00	21.9408	45.6777
2023-10-26	17:10:00	21.7477	46.3491
2023-10-26	17:20:00	21.6512	46.7153
2023-10-26	17:30:00	21.7692	46.021
2023-10-26	17:40:00	21.6941	47.4706
2023-10-26	17:50:00	21.5868	48.2412
2023-10-26	18:00:00	21.6834	47.9055
2023-10-26	18:10:00	21.5868	47.2494
2023-10-26	18:20:00	21.6297	46.6237
2023-10-26	18:30:00	21.5547	46.6848
2023-10-26	18:40:00	21.5225	46.6543
2023-10-26	18:50:00	21.4581	46.7306
2023-10-26	19:00:00	21.3938	46.8297
2023-10-26	19:10:00	21.2758	46.9594
2023-10-26	19:20:00	21.1149	47.2112
2023-10-26	19:30:00	20.997	47.4706
2023-10-26	19:40:00	20.9004	48.0047
2023-10-26	19:50:00	20.879	48.203
2023-10-26	20:00:00	20.8897	48.142
2023-10-26	20:10:00	20.9541	48.1039
2023-10-26	20:20:00	20.9541	48.1039
2023-10-26	20:30:00	20.9541	48.0352
2023-10-26	20:40:00	20.9862	48.0657
2023-10-26	20:50:00	20.9648	48.2336
2023-10-26	21:00:00	20.9004	48.3022
2023-10-26	21:10:00	20.8575	48.4014
2023-10-26	21:20:00	20.879	48.9278
2023-10-26	21:30:00	20.8683	49.1262
2023-10-26	21:40:00	20.8361	49.3932
2023-10-26	21:50:00	20.8039	48.4319
2023-10-26	22:00:00	20.8254	48.0047
2023-10-26	22:10:00	20.8254	48.0047
2023-10-26	22:20:00	20.8683	48.4014
2023-10-26	22:30:00	20.8468	48.8973
2023-10-26	22:40:00	20.8146	48.5998
2023-10-26	22:50:00	20.7932	48.5692
2023-10-26	23:00:00	20.7717	48.2717
2023-10-26	23:10:00	20.8039	47.7071
2023-10-26	23:20:00	20.8897	47.1197
2023-10-26	23:30:00	20.8683	47.0205
2023-10-26	23:40:00	20.9004	46.9213
2023-10-26	23:50:00	20.879	46.8526
2023-10-27	00:00:00	20.8468	46.8908
2023-10-27	00:10:00	20.8254	46.9213
2023-10-27	00:20:00	20.8146	46.8221
2023-10-27	00:30:00	20.8575	46.494
2023-10-27	00:40:00	20.8897	46.2652
2023-10-27	00:50:00	20.8683	46.227
2023-10-27	01:00:00	20.8146	46.0668
2023-10-27	01:10:00	20.7825	45.9981
2023-10-27	01:20:00	20.7932	45.9676
2023-10-27	01:30:00	20.8575	45.7006
2023-10-27	01:40:00	20.8683	45.7693
2023-10-27	01:50:00	20.8254	45.8303
2023-10-27	02:00:00	20.8039	45.8303
2023-10-27	02:10:00	20.7932	45.6701
2023-10-27	02:20:00	20.7932	45.4412
2023-10-27	02:30:00	20.8683	45.1055
2023-10-27	02:40:00	20.8468	45.2047
2023-10-27	02:50:00	20.8254	45.2047
2023-10-27	03:00:00	20.8039	45.3039
2023-10-27	03:10:00	20.8039	45.403
2023-10-27	03:20:00	20.879	45.5709
2023-10-27	03:30:00	20.8683	45.6701
2023-10-27	03:40:00	20.8254	45.3725
2023-10-27	03:50:00	20.7932	44.8156
2023-10-27	04:00:00	20.8146	44.3502
2023-10-27	04:10:00	20.8683	44.2205
2023-10-27	04:20:00	20.8575	44.2205
2023-10-27	04:30:00	20.8361	44.1213
2023-10-27	04:40:00	20.7825	44.0908
2023-10-27	04:50:00	20.7825	43.9535
2023-10-27	05:00:00	20.8254	43.7551
2023-10-27	05:10:00	20.8897	43.7246
2023-10-27	05:20:00	20.8683	43.8924
2023-10-27	05:30:00	20.8361	44.1213
2023-10-27	05:40:00	20.8254	44.0908
2023-10-27	05:50:00	20.8468	43.8619
2023-10-27	06:00:00	20.9112	43.9229
2023-10-27	06:10:00	20.8897	43.9535
2023-10-27	06:20:00	20.8361	43.9535
2023-10-27	06:30:00	20.8039	43.9535
2023-10-27	06:40:00	20.8146	43.8924
2023-10-27	06:50:00	20.8683	43.7551
2023-10-27	07:00:00	20.8468	43.9535
2023-10-27	07:10:00	20.9541	43.9458
2023-10-27	07:20:00	21.0184	43.9153
2023-10-27	07:30:00	21.1042	43.7169
2023-10-27	07:40:00	21.19	43.6407
2023-10-27	07:50:00	21.2436	43.8009
2023-10-27	08:00:00	21.2436	43.8009
2023-10-27	08:10:00	21.2115	43.9992
2023-10-27	08:20:00	21.2007	44.2968
2023-10-27	08:30:00	21.2329	44.5257
2023-10-27	08:40:00	21.3187	44.8461
2023-10-27	08:50:00	21.308	45.281
2023-10-27	09:00:00	21.2758	45.9447
2023-10-27	09:10:00	21.2222	46.3109
2023-10-27	09:20:00	21.3831	45.8684
2023-10-27	09:30:00	21.4045	45.9371
2023-10-27	09:40:00	21.4796	46.4559
2023-10-27	09:50:00	21.4581	46.6009
2023-10-27	10:00:00	21.4689	46.7611
2023-10-27	10:10:00	21.6405	46.4864
2023-10-27	10:20:00	21.4474	48.4167
2023-10-27	10:30:00	21.5761	47.3791
2023-10-27	10:40:00	21.6726	46.4178
2023-10-27	10:50:00	21.737	46.0515
2023-10-27	11:00:00	21.8121	45.7464
2023-10-27	11:10:00	21.855	45.6777
2023-10-27	11:20:00	21.9301	45.0826
2023-10-27	11:30:00	21.9944	45.1055
2023-10-27	11:40:00	21.9837	45.4336
2023-10-27	11:50:00	21.9944	45.2047
2023-10-27	12:00:00	22.048	44.9758
2023-10-27	12:10:00	21.973	44.9758
2023-10-27	12:20:00	22.0266	44.7469
2023-10-27	12:30:00	21.9515	44.9224
2023-10-27	12:40:00	21.9944	44.9071
2023-10-27	12:50:00	21.9408	45.1208
2023-10-27	13:00:00	21.9837	45.1742
2023-10-27	13:10:00	22.0051	44.8766
2023-10-27	13:20:00	21.973	44.2815
2023-10-27	13:30:00	22.0588	44.2815
2023-10-27	13:40:00	22.0051	43.3202
2023-10-27	13:50:00	22.0159	42.7633
2023-10-27	14:00:00	22.1017	42.8319
2023-10-27	14:10:00	22.0802	42.2674
2023-10-27	14:20:00	22.0373	42.2979
2023-10-27	14:30:00	22.0909	41.9088
2023-10-27	14:40:00	21.9944	41.802
2023-10-27	14:50:00	22.0588	41.7409
2023-10-27	15:00:00	21.9837	41.8706
2023-10-27	15:10:00	22.0159	42.2368
2023-10-27	15:20:00	21.9515	42.0461
2023-10-27	15:30:00	21.973	41.4434
2023-10-27	15:40:00	21.9837	41.5426
2023-10-27	15:50:00	21.9301	41.2221
2023-10-27	16:00:00	22.0266	41.245
2023-10-27	16:10:00	22.0051	41.4434
2023-10-27	16:20:00	22.0159	41.8706
2023-10-27	16:30:00	22.0695	41.9088
2023-10-27	16:40:00	22.0159	41.8706
2023-10-27	16:50:00	22.0588	42.6946
2023-10-27	17:00:00	22.0266	42.7328
2023-10-27	17:10:00	22.0159	41.8401
2023-10-27	17:20:00	22.0051	42.6946
2023-10-27	17:30:00	21.9622	43.3202
2023-10-27	17:40:00	21.973	44.3502
2023-10-27	17:50:00	21.9193	45.1818
2023-10-27	18:00:00	21.9086	45.6167
2023-10-27	18:10:00	21.6834	43.4499
2023-10-27	18:20:00	21.7048	42.8853
2023-10-27	18:30:00	21.6405	43.015
2023-10-27	18:40:00	21.5547	43.16
2023-10-27	18:50:00	21.501	43.16
2023-10-27	19:00:00	21.5439	43.16
2023-10-27	19:10:00	21.3723	43.3965
2023-10-27	19:20:00	21.1471	43.7398
2023-10-27	19:30:00	21.0184	43.9458
2023-10-27	19:40:00	20.9433	44.1137
2023-10-27	19:50:00	20.9112	44.2205
2023-10-27	20:00:00	20.9112	44.19
2023-10-27	20:10:00	20.9112	44.19
2023-10-27	20:20:00	20.9004	44.3502
2023-10-27	20:30:00	20.9219	44.4494
2023-10-27	20:40:00	20.9755	44.5714
2023-10-27	20:50:00	20.9326	45.1055
2023-10-27	21:00:00	20.9219	45.1436
2023-10-27	21:10:00	20.8146	45.8303
2023-10-27	21:20:00	20.8361	45.8684
2023-10-27	21:30:00	20.8039	45.6014
2023-10-27	21:40:00	20.8039	45.6014
2023-10-27	21:50:00	20.8039	47.7071
2023-10-27	22:00:00	20.8254	50.469
2023-10-27	22:10:00	20.8039	51.2777
2023-10-27	22:20:00	20.7503	48.9355
2023-10-27	22:30:00	20.7288	48.9049
2023-10-27	22:40:00	20.7288	47.2951
2023-10-27	22:50:00	20.761	45.9447
2023-10-27	23:00:00	20.7932	45.5709
2023-10-27	23:10:00	20.8254	44.8156
2023-10-27	23:20:00	20.8468	44.6783
2023-10-27	23:30:00	20.8468	44.6172
2023-10-27	23:40:00	20.7825	44.7774
2023-10-27	23:50:00	20.7396	44.9224
2023-10-28	00:00:00	20.7396	45.4488
2023-10-28	00:10:00	20.7932	46.1278
2023-10-28	00:20:00	20.8039	45.7693
2023-10-28	00:30:00	20.7825	45.5099
2023-10-28	00:40:00	20.7396	45.5099
2023-10-28	00:50:00	20.7181	45.609
2023-10-28	01:00:00	20.7288	46.0744
2023-10-28	01:10:00	20.7825	45.3802
2023-10-28	01:20:00	20.7932	44.9453
2023-10-28	01:30:00	20.7717	44.9834
2023-10-28	01:40:00	20.7396	44.5562
2023-10-28	01:50:00	20.7288	44.0984
2023-10-28	02:00:00	20.7717	43.572
2023-10-28	02:10:00	20.8146	43.099
2023-10-28	02:20:00	20.8146	43.099
2023-10-28	02:30:00	20.7932	43.5567
2023-10-28	02:40:00	20.761	43.7704
2023-10-28	02:50:00	20.7717	43.8695
2023-10-28	03:00:00	20.8361	43.8924
2023-10-28	03:10:00	20.8361	44.0908
2023-10-28	03:20:00	20.7932	44.251
2023-10-28	03:30:00	20.7717	44.3273
2023-10-28	03:40:00	20.7717	44.2663
2023-10-28	03:50:00	20.8254	43.2973
2023-10-28	04:00:00	20.8254	43.1982
2023-10-28	04:10:00	20.7825	43.3965
2023-10-28	04:20:00	20.7503	43.0761
2023-10-28	04:30:00	20.7396	42.2597
2023-10-28	04:40:00	20.7717	41.9927
2023-10-28	04:50:00	20.8254	41.9774
2023-10-28	05:00:00	20.8146	42.1148
2023-10-28	05:10:00	20.7717	42.3208
2023-10-28	05:20:00	20.7396	42.4886
2023-10-28	05:30:00	20.761	42.5878
2023-10-28	05:40:00	20.8254	42.542
2023-10-28	05:50:00	20.8361	42.3742
2023-10-28	06:00:00	20.8039	41.8477
2023-10-28	06:10:00	20.7717	40.9398
2023-10-28	06:20:00	20.7717	40.2837
2023-10-28	06:30:00	20.8146	40.0014
2023-10-28	06:40:00	20.8575	39.9709
2023-10-28	06:50:00	20.8146	40.0014
2023-10-28	07:00:00	20.7932	39.8717
2023-10-28	07:10:00	20.8897	39.5742
2023-10-28	07:20:00	21.0399	39.33
2023-10-28	07:30:00	21.1686	39.2232
2023-10-28	07:40:00	21.1793	39.3224
2023-10-28	07:50:00	21.1686	39.3224
2023-10-28	08:00:00	21.1793	39.4826
2023-10-28	08:10:00	21.2436	39.6886
2023-10-28	08:20:00	21.3187	39.9328
2023-10-28	08:30:00	21.2758	40.4439
2023-10-28	08:40:00	21.2115	41.4968
2023-10-28	08:50:00	21.2007	41.3671
2023-10-28	09:00:00	21.19	41.863
2023-10-28	09:10:00	21.2544	41.9927
2023-10-28	09:20:00	21.2865	42.2521
2023-10-28	09:30:00	21.3187	42.5725
2023-10-28	09:40:00	21.3187	42.7404
2023-10-28	09:50:00	21.3402	43.2668
2023-10-28	10:00:00	21.3294	43.6941
2023-10-28	10:10:00	21.5439	44.8385
2023-10-28	10:20:00	21.5761	45.0368
2023-10-28	10:30:00	21.6726	44.5333
2023-10-28	10:40:00	21.5332	44.9071
2023-10-28	10:50:00	21.426	45.3802
2023-10-28	11:00:00	21.3938	46.1049
2023-10-28	11:10:00	21.4581	46.2041
2023-10-28	11:20:00	21.4474	46.1049
2023-10-28	11:30:00	21.426	46.1355
2023-10-28	11:40:00	21.5439	45.6319
2023-10-28	11:50:00	21.5654	44.4417
2023-10-28	12:00:00	21.6619	43.4499
2023-10-28	12:10:00	21.7155	43.2134
2023-10-28	12:20:00	21.7584	41.4968
2023-10-28	12:30:00	21.8657	41.184
2023-10-28	12:40:00	21.8657	40.4592
2023-10-28	12:50:00	21.9086	39.9023
2023-10-28	13:00:00	21.9622	40.0548
2023-10-28	13:10:00	21.9193	39.3377
2023-10-28	13:20:00	22.0051	38.8647
2023-10-28	13:30:00	21.9622	39.3758
2023-10-28	13:40:00	22.0051	39.5894
2023-10-28	13:50:00	21.9837	39.5894
2023-10-28	14:00:00	21.9837	39.8565
2023-10-28	14:10:00	21.9837	39.887
2023-10-28	14:20:00	21.9408	39.0401
2023-10-28	14:30:00	22.0159	38.5976
2023-10-28	14:40:00	21.9837	38.6968
2023-10-28	14:50:00	21.973	38.2009
2023-10-28	15:00:00	22.0051	38.1704
2023-10-28	15:10:00	21.973	37.2091
2023-10-28	15:20:00	22.0159	35.1263
2023-10-28	15:30:00	22.0266	35.3933
2023-10-28	15:40:00	21.9944	35.1949
2023-10-28	15:50:00	22.0373	35.0957
2023-10-28	16:00:00	22.0695	36.4156
2023-10-28	16:10:00	22.0373	36.9802
2023-10-28	16:20:00	22.048	37.3083
2023-10-28	16:30:00	22.048	37.8042
2023-10-28	16:40:00	21.9837	37.3769
2023-10-28	16:50:00	21.8443	37.4532
2023-10-28	17:00:00	21.7584	38.8875
2023-10-28	17:10:00	21.7584	38.5595
2023-10-28	17:20:00	21.6405	37.9034
2023-10-28	17:30:00	21.5761	38.5061
2023-10-28	17:40:00	21.4903	38.4374
2023-10-28	17:50:00	21.4903	38.4679
2023-10-28	18:00:00	21.501	38.6358
2023-10-28	18:10:00	21.4581	37.8271
2023-10-28	18:20:00	21.426	36.5072
2023-10-28	18:30:00	21.5332	35.2712
2023-10-28	18:40:00	21.4796	34.9431
2023-10-28	18:50:00	21.4474	34.6914
2023-10-28	19:00:00	21.4367	34.7906
2023-10-28	19:10:00	21.2973	34.9889
2023-10-28	19:20:00	21.2007	35.0042
2023-10-28	19:30:00	21.0935	35.3094
2023-10-28	19:40:00	21.0184	34.1268
2023-10-28	19:50:00	20.9326	33.5851
2023-10-28	20:00:00	20.8575	33.6461
2023-10-28	20:10:00	20.8146	33.4173
2023-10-28	20:20:00	20.7932	33.2799
2023-10-28	20:30:00	20.8039	33.7148
2023-10-28	20:40:00	20.8146	33.547
2023-10-28	20:50:00	20.7932	32.9595
2023-10-28	21:00:00	20.7717	33.2647
2023-10-28	21:10:00	20.761	32.5933
2023-10-28	21:20:00	20.7396	31.9982
2023-10-28	21:30:00	20.7932	31.1132
2023-10-28	21:40:00	20.8039	30.0451
2023-10-28	21:50:00	20.8361	28.2369
2023-10-28	22:00:00	20.8146	27.3748
2023-10-28	22:10:00	20.7825	26.7034
2023-10-28	22:20:00	20.7181	25.7421
2023-10-28	22:30:00	20.7181	25.3454
2023-10-28	22:40:00	20.7288	24.8342
2023-10-28	22:50:00	20.7932	24.4222
2023-10-28	23:00:00	20.7825	24.3764
2023-10-28	23:10:00	20.7503	24.323
2023-10-28	23:20:00	20.7288	24.7961
2023-10-28	23:30:00	20.7181	24.7198
2023-10-28	23:40:00	20.7396	24.7961
2023-10-28	23:50:00	20.7825	24.4604
2023-10-29	00:00:00	20.7717	24.9181
2023-10-29	00:10:00	20.7503	25.1928
2023-10-29	00:20:00	20.7396	25.1928
2023-10-29	00:30:00	20.7181	24.88
2023-10-29	00:40:00	20.7503	24.5214
2023-10-29	00:50:00	20.8039	24.3383
2023-10-29	01:00:00	20.7825	24.4222
2023-10-29	01:10:00	20.7503	24.0484
2023-10-29	01:20:00	20.7288	23.5753
2023-10-29	01:30:00	20.7288	23.5372
2023-10-29	01:40:00	20.7825	23.7127
2023-10-29	01:50:00	20.7717	23.8576
2023-10-29	02:00:00	20.7503	23.8576
2023-10-29	02:10:00	20.7288	23.6211
2023-10-29	02:20:00	20.7181	23.2244
2023-10-29	02:30:00	20.7396	22.8277
2023-10-29	02:40:00	20.7825	22.8048
2023-10-29	02:50:00	20.7717	22.8277
2023-10-29	03:00:00	20.7288	22.9116
2023-10-29	03:10:00	20.7288	22.7895
2023-10-29	03:20:00	20.7825	22.8277
2023-10-29	03:30:00	20.8039	23.1634
2023-10-29	03:40:00	20.7717	23.3159
2023-10-29	03:50:00	20.761	23.6211
2023-10-29	04:00:00	20.7503	23.9339
2023-10-29	04:10:00	20.7503	23.9339
2023-10-29	04:20:00	20.8146	24.0255
2023-10-29	04:30:00	20.7932	24.4222
2023-10-29	04:40:00	20.761	24.4832
2023-10-29	04:50:00	20.7396	24.9181
2023-10-29	05:00:00	20.7717	24.7579
2023-10-29	05:10:00	20.8361	24.3764
2023-10-29	05:20:00	20.8254	24.1476
2023-10-29	05:30:00	20.8039	23.8729
2023-10-29	05:40:00	20.7717	24.1704
2023-10-29	05:50:00	20.8146	24.5748
2023-10-29	06:00:00	20.8361	24.5748
2023-10-29	06:10:00	20.8039	24.6969
2023-10-29	06:20:00	20.7825	24.8495
2023-10-29	06:30:00	20.7717	26.093
2023-10-29	06:40:00	20.8254	26.3906
2023-10-29	06:50:00	20.8468	26.7034
2023-10-29	07:00:00	20.8254	26.7797
2023-10-29	07:10:00	20.9112	26.032
2023-10-29	07:20:00	21.0077	25.2996
2023-10-29	07:30:00	21.1471	25.2386
2023-10-29	07:40:00	21.2115	25.2386
2023-10-29	07:50:00	21.2007	25.0783
2023-10-29	08:00:00	21.1686	25.002
2023-10-29	08:10:00	21.19	25.0402
2023-10-29	08:20:00	21.2436	24.8876
2023-10-29	08:30:00	21.2973	24.5824
2023-10-29	08:40:00	21.2651	24.3764
2023-10-29	08:50:00	21.2329	24.2544
2023-10-29	09:00:00	21.2222	23.8576
2023-10-29	09:10:00	21.19	23.5067
2023-10-29	09:20:00	21.2329	22.9116
2023-10-29	09:30:00	21.2865	22.4538
2023-10-29	09:40:00	21.2544	22.5606
2023-10-29	09:50:00	21.2865	22.4843
2023-10-29	10:00:00	21.3402	22.1029
2023-10-29	10:10:00	21.426	22.1792
2023-10-29	10:20:00	21.6405	21.813
2023-10-29	10:30:00	21.5761	21.1721
2023-10-29	10:40:00	21.5118	21.3705
2023-10-29	10:50:00	21.426	21.3933
2023-10-29	11:00:00	21.3294	21.4315
2023-10-29	11:10:00	21.4045	21.2331
2023-10-29	11:20:00	21.3616	21.0348
2023-10-29	11:30:00	21.3938	20.844
2023-10-29	11:40:00	21.5118	20.6991
2023-10-29	11:50:00	21.5976	20.7372
2023-10-29	12:00:00	21.6726	20.8288
2023-10-29	12:10:00	21.7155	20.5541
2023-10-29	12:20:00	21.7692	20.516
2023-10-29	12:30:00	21.7692	20.7143
2023-10-29	12:40:00	21.8335	20.7677
2023-10-29	12:50:00	21.8443	20.9203
2023-10-29	13:00:00	21.8979	20.6075
2023-10-29	13:10:00	21.9193	20.0124
2023-10-29	13:20:00	21.9301	19.5394
2023-10-29	13:30:00	21.9515	19.7759
2023-10-29	13:40:00	21.9622	19.5547
2023-10-29	13:50:00	21.9515	19.6233
2023-10-29	14:00:00	21.9837	18.6468
2023-10-29	14:10:00	21.9193	19.2647
2023-10-29	14:20:00	21.9622	18.7307
2023-10-29	14:30:00	21.9301	18.1585
2023-10-29	14:40:00	21.973	17.7007
2023-10-29	14:50:00	21.9837	17.6626
2023-10-29	15:00:00	21.973	17.7007
2023-10-29	15:10:00	22.0266	17.7389
2023-10-29	15:20:00	21.8872	16.6631
2023-10-29	15:30:00	21.6834	17.159
2023-10-29	15:40:00	21.7155	16.9225
2023-10-29	15:50:00	21.7477	17.716
2023-10-29	16:00:00	21.6297	17.5863
2023-10-29	16:10:00	21.5976	17.6244
2023-10-29	16:20:00	21.5547	17.9754
2023-10-29	16:30:00	21.5547	17.9372
2023-10-29	16:40:00	21.5118	17.7007
2023-10-29	16:50:00	21.5332	16.9912
2023-10-29	17:00:00	21.4045	17.1743
2023-10-29	17:10:00	21.3187	17.1361
2023-10-29	17:20:00	21.2651	17.159
2023-10-29	17:30:00	21.2544	17.0446
2023-10-29	17:40:00	21.2973	17.0598
2023-10-29	17:50:00	21.2758	17.4413
2023-10-29	18:00:00	21.2329	17.5558
2023-10-29	18:10:00	21.19	17.5939
2023-10-29	18:20:00	21.1578	17.7541
2023-10-29	18:30:00	21.1793	18.1051
2023-10-29	18:40:00	21.2329	18.1508
2023-10-29	18:50:00	21.2544	18.6239
2023-10-29	19:00:00	21.2115	18.5781
2023-10-29	19:10:00	21.0506	19.3181
2023-10-29	19:20:00	20.9541	19.4326
2023-10-29	19:30:00	20.9541	19.1198
2023-10-29	19:40:00	20.9004	19.2266
2023-10-29	19:50:00	20.8468	19.5394
2023-10-29	20:00:00	20.8146	19.5013
2023-10-29	20:10:00	20.8039	19.5394
2023-10-29	20:20:00	20.8254	19.0282
2023-10-29	20:30:00	20.8039	18.8299
2023-10-29	20:40:00	20.761	18.5018
2023-10-29	20:50:00	20.7503	17.9067
2023-10-29	21:00:00	20.7288	17.8686
2023-10-29	21:10:00	20.7503	18.1508
2023-10-29	21:20:00	20.7825	18.2043
2023-10-29	21:30:00	20.7288	18.3797
2023-10-29	21:40:00	20.6967	18.189
2023-10-29	21:50:00	20.6967	18.3797
2023-10-29	22:00:00	20.7396	19.0511
2023-10-29	22:10:00	20.7825	19.5394
2023-10-29	22:20:00	20.761	19.7988
2023-10-29	22:30:00	20.7503	19.5241
2023-10-29	22:40:00	20.7288	19.5623
2023-10-29	22:50:00	20.7932	19.9666
2023-10-29	23:00:00	20.8039	19.9285
2023-10-29	23:10:00	20.761	19.7988
2023-10-29	23:20:00	20.7503	19.7607
2023-10-29	23:30:00	20.7503	19.4478
2023-10-29	23:40:00	20.7932	19.5775
2023-10-29	23:50:00	20.7825	19.6157
2023-10-30	00:00:00	20.7396	20.1574
2023-10-30	00:10:00	20.7396	21.2942
2023-10-30	00:20:00	20.8039	22.3318
2023-10-30	00:30:00	20.8146	22.8811
2023-10-30	00:40:00	20.7717	22.553
2023-10-30	00:50:00	20.761	21.607
2023-10-30	01:00:00	20.761	20.8211
2023-10-30	01:10:00	20.8146	20.4397
2023-10-30	01:20:00	20.7825	20.4397
2023-10-30	01:30:00	20.761	20.5465
2023-10-30	01:40:00	20.7288	20.783
2023-10-30	01:50:00	20.7396	21.0958
2023-10-30	02:00:00	20.8254	21.1111
2023-10-30	02:10:00	20.7932	20.8364
2023-10-30	02:20:00	20.761	21.0195
2023-10-30	02:30:00	20.7503	20.9814
2023-10-30	02:40:00	20.8039	20.4854
2023-10-30	02:50:00	20.8039	20.3634
2023-10-30	03:00:00	20.761	20.783
2023-10-30	03:10:00	20.7503	20.3481
2023-10-30	03:20:00	20.7396	20.1574
2023-10-30	03:30:00	20.8039	20.0124
2023-10-30	03:40:00	20.7825	20.5236
2023-10-30	03:50:00	20.761	20.5846
2023-10-30	04:00:00	20.7503	20.6228
2023-10-30	04:10:00	20.7825	20.9966
2023-10-30	04:20:00	20.8361	21.2331
2023-10-30	04:30:00	20.8146	21.2713
2023-10-30	04:40:00	20.7825	21.195
2023-10-30	04:50:00	20.7717	21.1339
2023-10-30	05:00:00	20.8254	21.0348
2023-10-30	05:10:00	20.8146	20.722
2023-10-30	05:20:00	20.7825	20.7982
2023-10-30	05:30:00	20.761	21.0576
2023-10-30	05:40:00	20.7503	20.9814
2023-10-30	05:50:00	20.7932	20.4015
2023-10-30	06:00:00	20.8039	20.2871
2023-10-30	06:10:00	20.7717	20.6685
2023-10-30	06:20:00	20.7503	20.6685
2023-10-30	06:30:00	20.761	20.2337
2023-10-30	06:40:00	20.8146	20.3252
2023-10-30	06:50:00	20.8039	20.2871
2023-10-30	07:00:00	20.7825	20.2871
2023-10-30	07:10:00	20.9004	19.9666
2023-10-30	07:20:00	21.072	19.3944
2023-10-30	07:30:00	21.1257	19.013
2023-10-30	07:40:00	21.1364	18.7002
2023-10-30	07:50:00	21.1471	18.662
2023-10-30	08:00:00	21.19	18.7383
2023-10-30	08:10:00	21.2329	18.7383
2023-10-30	08:20:00	21.2436	18.4637
2023-10-30	08:30:00	21.2222	18.3874
2023-10-30	08:40:00	21.2115	18.189
2023-10-30	08:50:00	21.2115	18.1508
2023-10-30	09:00:00	21.2865	18.044
2023-10-30	09:10:00	21.2865	18.1203
2023-10-30	09:20:00	21.2544	17.5939
2023-10-30	09:30:00	21.2007	17.3955
2023-10-30	09:40:00	21.2007	17.6778
2023-10-30	09:50:00	21.2544	17.6778
2023-10-30	10:00:00	21.2758	17.7236
2023-10-30	10:10:00	21.2758	17.7923
2023-10-30	10:20:00	21.2436	18.4637
2023-10-30	10:30:00	21.3294	19.2266
2023-10-30	10:40:00	21.4796	18.807
2023-10-30	10:50:00	21.4045	19.425
2023-10-30	11:00:00	21.501	20.0277
2023-10-30	11:10:00	21.3509	20.4091
2023-10-30	11:20:00	21.3402	20.6075
2023-10-30	11:30:00	21.2651	20.7906
2023-10-30	11:40:00	21.2115	21.1416
2023-10-30	11:50:00	21.2544	21.3399
2023-10-30	12:00:00	21.2329	21.4925
2023-10-30	12:10:00	21.2436	21.7748
2023-10-30	12:20:00	21.2973	22.0647
2023-10-30	12:30:00	21.3294	21.5841
2023-10-30	12:40:00	21.3723	21.0805
2023-10-30	12:50:00	21.4903	21.1721
2023-10-30	13:00:00	21.426	21.3094
2023-10-30	13:10:00	21.4474	21.5078
2023-10-30	13:20:00	21.5761	21.5993
2023-10-30	13:30:00	21.6297	21.6146
2023-10-30	13:40:00	21.7155	21.5383
2023-10-30	13:50:00	21.7584	21.6985
2023-10-30	14:00:00	21.8764	21.5154
2023-10-30	14:10:00	21.9193	21.5917
2023-10-30	14:20:00	21.9193	21.5917
2023-10-30	14:30:00	21.9408	21.7519
2023-10-30	14:40:00	21.9515	21.9655
2023-10-30	14:50:00	21.8228	22.1868
2023-10-30	15:00:00	21.6619	22.1715
2023-10-30	15:10:00	21.7263	21.7748
2023-10-30	15:20:00	21.737	21.813
2023-10-30	15:30:00	21.8228	21.8282
2023-10-30	15:40:00	21.8335	21.8282
2023-10-30	15:50:00	21.8872	21.5917
2023-10-30	16:00:00	21.8657	21.7519
2023-10-30	16:10:00	21.9086	21.7519
2023-10-30	16:20:00	21.7799	21.8587
2023-10-30	16:30:00	21.6834	21.6604
2023-10-30	16:40:00	21.5976	21.7977
2023-10-30	16:50:00	21.5547	21.9198
2023-10-30	17:00:00	21.4689	22.08
2023-10-30	17:10:00	21.4045	22.3012
2023-10-30	17:20:00	21.4045	22.2173
2023-10-30	17:30:00	21.3723	22.3012
2023-10-30	17:40:00	21.3294	22.4996
2023-10-30	17:50:00	21.2758	22.5988
2023-10-30	18:00:00	21.2329	22.7209
2023-10-30	18:10:00	21.2329	22.8353
2023-10-30	18:20:00	21.2758	23.0337
2023-10-30	18:30:00	21.2865	23.3617
2023-10-30	18:40:00	21.308	23.5601
2023-10-30	18:50:00	21.308	23.5982
2023-10-30	19:00:00	21.2544	23.5448
2023-10-30	19:10:00	21.1149	23.6516
2023-10-30	19:20:00	20.997	23.9644
2023-10-30	19:30:00	20.9541	24.3154
2023-10-30	19:40:00	20.9541	24.5901
2023-10-30	19:50:00	20.9112	24.8113
2023-10-30	20:00:00	20.8683	24.9715
2023-10-30	20:10:00	20.8146	25.2843
2023-10-30	20:20:00	20.8254	25.4827
2023-10-30	20:30:00	20.8683	25.5208
2023-10-30	20:40:00	20.8468	25.6048
2023-10-30	20:50:00	20.8146	25.7574
2023-10-30	21:00:00	20.7932	25.8413
2023-10-30	21:10:00	20.7825	25.9023
2023-10-30	21:20:00	20.8254	26.1922
2023-10-30	21:30:00	20.8683	25.9557
2023-10-30	21:40:00	20.8146	25.7955
2023-10-30	21:50:00	20.8039	25.2843
2023-10-30	22:00:00	20.8039	24.6129
2023-10-30	22:10:00	20.8468	24.3001
2023-10-30	22:20:00	20.8361	23.8729
2023-10-30	22:30:00	20.8039	23.1634
2023-10-30	22:40:00	20.7825	23.1634
2023-10-30	22:50:00	20.7717	22.553
2023-10-30	23:00:00	20.8146	22.0952
2023-10-30	23:10:00	20.8254	21.668
2023-10-30	23:20:00	20.8039	21.5841
2023-10-30	23:30:00	20.7825	21.5459
2023-10-30	23:40:00	20.7825	21.0348
2023-10-30	23:50:00	20.7825	21.0729
2023-10-31	00:00:00	20.8361	20.6838
2023-10-31	00:10:00	20.8361	20.5999
2023-10-31	00:20:00	20.7825	19.8141
2023-10-31	00:30:00	20.7717	19.2113
2023-10-31	00:40:00	20.7932	18.2805
2023-10-31	00:50:00	20.8468	17.8838
2023-10-31	01:00:00	20.8254	18.0822
2023-10-31	01:10:00	20.7932	18.6315
2023-10-31	01:20:00	20.761	18.7383
2023-10-31	01:30:00	20.761	18.7765
2023-10-31	01:40:00	20.8254	18.3187
2023-10-31	01:50:00	20.8146	18.2424
2023-10-31	02:00:00	20.7825	18.395
2023-10-31	02:10:00	20.7503	18.1508
2023-10-31	02:20:00	20.7825	17.7617
2023-10-31	02:30:00	20.8361	17.6092
2023-10-31	02:40:00	20.8361	17.6092
2023-10-31	02:50:00	20.7932	17.7617
2023-10-31	03:00:00	20.7932	17.7617
2023-10-31	03:10:00	20.8039	17.571
2023-10-31	03:20:00	20.8468	17.4871
2023-10-31	03:30:00	20.8254	17.6855
2023-10-31	03:40:00	20.7932	17.2582
2023-10-31	03:50:00	20.761	17.2048
2023-10-31	04:00:00	20.7932	17.2124
2023-10-31	04:10:00	20.8468	17.2124
2023-10-31	04:20:00	20.8254	17.2582
2023-10-31	04:30:00	20.8146	16.8615
2023-10-31	04:40:00	20.7932	16.9759
2023-10-31	04:50:00	20.8468	17.0217
2023-10-31	05:00:00	20.8575	17.3727
2023-10-31	05:10:00	20.8254	17.8457
2023-10-31	05:20:00	20.8039	18.2043
2023-10-31	05:30:00	20.8039	18.2805
2023-10-31	05:40:00	20.8683	18.1585
2023-10-31	05:50:00	20.8575	18.5934
2023-10-31	06:00:00	20.8146	18.9062
2023-10-31	06:10:00	20.7932	19.1045
2023-10-31	06:20:00	20.8254	19.3029
2023-10-31	06:30:00	20.8575	19.341
2023-10-31	06:40:00	20.8575	19.692
2023-10-31	06:50:00	20.8254	19.9666
2023-10-31	07:00:00	20.8146	20.2871
2023-10-31	07:10:00	20.9433	20.2566
2023-10-31	07:20:00	21.1042	20.1421
2023-10-31	07:30:00	21.1471	20.1574
2023-10-31	07:40:00	21.1578	20.1955
2023-10-31	07:50:00	21.19	20.0811
2023-10-31	08:00:00	21.3831	20.0887
2023-10-31	08:10:00	21.5654	20.104
2023-10-31	08:20:00	21.5332	20.3023
2023-10-31	08:30:00	21.6619	20.1574
2023-10-31	08:40:00	21.7263	20.0048
2023-10-31	08:50:00	21.6405	20.0048
2023-10-31	09:00:00	21.5439	20.104
2023-10-31	09:10:00	21.6834	20.1192
2023-10-31	09:20:00	21.7584	20.0811
2023-10-31	09:30:00	21.7584	20.432
2023-10-31	09:40:00	21.8764	20.2489
2023-10-31	09:50:00	21.8335	20.5236
2023-10-31	10:00:00	21.7584	20.432
2023-10-31	10:10:00	21.6941	20.516
2023-10-31	10:20:00	21.619	21.1721
2023-10-31	10:30:00	21.5547	20.9356
2023-10-31	10:40:00	21.4367	21.1568
2023-10-31	10:50:00	21.4045	21.2713
2023-10-31	11:00:00	21.4796	21.2484
2023-10-31	11:10:00	21.4581	21.3933
2023-10-31	11:20:00	21.4796	21.3247
2023-10-31	11:30:00	21.4152	21.5841
2023-10-31	11:40:00	21.4045	21.3933
2023-10-31	11:50:00	21.4903	21.4086
2023-10-31	12:00:00	21.4474	21.4696
2023-10-31	12:10:00	21.4581	21.4315
2023-10-31	12:20:00	21.4903	21.5993
2023-10-31	12:30:00	21.6083	21.4086
2023-10-31	12:40:00	21.6405	21.3399
2023-10-31	12:50:00	21.737	21.2636
2023-10-31	13:00:00	21.7692	21.1034
2023-10-31	13:10:00	21.8335	21.1568
2023-10-31	13:20:00	21.8764	20.9585
2023-10-31	13:30:00	21.7155	21.1873
2023-10-31	13:40:00	21.6834	21.2636
2023-10-31	13:50:00	21.7263	21.1034
2023-10-31	14:00:00	21.7799	21.1416
2023-10-31	14:10:00	21.8335	20.9203
2023-10-31	14:20:00	21.8764	20.9585
2023-10-31	14:30:00	21.9086	20.5236
2023-10-31	14:40:00	21.9193	20.5694
2023-10-31	14:50:00	21.9515	20.1497
2023-10-31	15:00:00	21.9944	20.226
2023-10-31	15:10:00	21.9837	19.8751
2023-10-31	15:20:00	22.0159	19.8293
2023-10-31	15:30:00	21.8872	19.6996
2023-10-31	15:40:00	21.7584	19.6844
2023-10-31	15:50:00	21.8121	19.5394
2023-10-31	16:00:00	21.8121	19.1427
2023-10-31	16:10:00	21.8657	19.1884
2023-10-31	16:20:00	21.8979	18.7917
2023-10-31	16:30:00	21.9086	18.7917
2023-10-31	16:40:00	21.7584	19.3716
2023-10-31	16:50:00	21.7906	19.2876
2023-10-31	17:00:00	21.619	19.5318
2023-10-31	17:10:00	21.5225	19.7072
2023-10-31	17:20:00	21.501	19.753
2023-10-31	17:30:00	21.501	20.0658
2023-10-31	17:40:00	21.4474	20.4854
2023-10-31	17:50:00	21.3831	20.844
2023-10-31	18:00:00	21.4045	21.2331
2023-10-31	18:10:00	21.426	21.4696
2023-10-31	18:20:00	21.4581	21.8664
2023-10-31	18:30:00	21.4045	22.3012
2023-10-31	18:40:00	21.4045	22.4996
2023-10-31	18:50:00	21.3938	22.3775
2023-10-31	19:00:00	21.4152	22.3012
2023-10-31	19:10:00	21.3294	22.3775
2023-10-31	19:20:00	21.19	22.5606
2023-10-31	19:30:00	21.1149	22.4691
2023-10-31	19:40:00	21.0935	22.5072
2023-10-31	19:50:00	21.1042	23.3694
2023-10-31	20:00:00	21.0506	23.3694
2023-10-31	20:10:00	21.0184	23.0184
2023-10-31	20:20:00	21.0077	23.8042
2023-10-31	20:30:00	21.0399	24.0789
2023-10-31	20:40:00	21.0399	24.201
2023-10-31	20:50:00	20.997	24.201
2023-10-31	21:00:00	20.9862	23.8882
2023-10-31	21:10:00	20.997	23.8882
2023-10-31	21:20:00	21.0291	23.8042
2023-10-31	21:30:00	21.0184	23.7279
2023-10-31	21:40:00	20.9862	23.4151
2023-10-31	21:50:00	20.9862	23.2168
2023-10-31	22:00:00	21.0613	22.9803
2023-10-31	22:10:00	21.0506	23.0184
2023-10-31	22:20:00	21.0184	23.1328
2023-10-31	22:30:00	21.0077	23.1328
2023-10-31	22:40:00	21.0399	23.1328
2023-10-31	22:50:00	21.0613	23.3312
2023-10-31	23:00:00	21.0291	23.6898
2023-10-31	23:10:00	21.0077	23.6516
2023-10-31	23:20:00	21.0506	23.3694
2023-10-31	23:30:00	21.0613	23.3312
2023-10-31	23:40:00	21.0291	23.5296
2023-10-31	23:50:00	20.997	23.7279
2023-11-01	00:00:00	20.997	23.6516
2023-11-01	00:10:00	21.0399	23.4533
2023-11-01	00:20:00	21.0184	23.7279
2023-11-01	00:30:00	20.9755	23.9644
2023-11-01	00:40:00	20.9648	23.9263
2023-11-01	00:50:00	20.9862	23.5677
2023-11-01	01:00:00	21.0399	23.2549
2023-11-01	01:10:00	21.0291	23.2549
2023-11-01	01:20:00	20.997	23.2549
2023-11-01	01:30:00	21.0077	24.0026
2023-11-01	01:40:00	21.0613	23.9644
2023-11-01	01:50:00	21.0399	23.9644
2023-11-01	02:00:00	21.0184	24.0026
2023-11-01	02:10:00	21.0077	23.7661
2023-11-01	02:20:00	21.0291	23.7279
2023-11-01	02:30:00	21.0399	23.8042
2023-11-01	02:40:00	21.0077	23.2931
2023-11-01	02:50:00	20.9755	22.6598
2023-11-01	03:00:00	20.997	22.347
2023-11-01	03:10:00	21.0399	22.347
2023-11-01	03:20:00	21.0077	22.1105
2023-11-01	03:30:00	20.997	21.7977
2023-11-01	03:40:00	21.0077	21.5612
2023-11-01	03:50:00	21.0613	21.5993
2023-11-01	04:00:00	21.0399	21.9121
2023-11-01	04:10:00	20.997	21.9579
2023-11-01	04:20:00	20.997	22.1868
2023-11-01	04:30:00	21.0399	22.1105
2023-11-01	04:40:00	21.0506	22.2326
2023-11-01	04:50:00	21.0077	22.4233
2023-11-01	05:00:00	20.997	22.3852
2023-11-01	05:10:00	21.0399	22.4233
2023-11-01	05:20:00	21.072	22.4691
2023-11-01	05:30:00	21.0399	22.5454
2023-11-01	05:40:00	21.0291	22.7437
2023-11-01	05:50:00	21.0399	22.8963
2023-11-01	06:00:00	21.0828	22.8963
2023-11-01	06:10:00	21.0506	23.6059
2023-11-01	06:20:00	21.0077	23.1328
2023-11-01	06:30:00	20.997	23.2168
2023-11-01	06:40:00	21.0399	22.9803
2023-11-01	06:50:00	21.0506	22.9421
2023-11-01	07:00:00	21.0077	22.7437
2023-11-01	07:10:00	21.1042	22.7437
2023-11-01	07:20:00	21.2651	22.7209
2023-11-01	07:30:00	21.4045	22.5759
2023-11-01	07:40:00	21.4045	22.4538
2023-11-01	07:50:00	21.4045	22.4538
2023-11-01	08:00:00	21.4367	22.3394
[truncated: 1,823 more rows]

## Sheet: Dictionary
Temperature	in degrees Celsius
Humidity	relative humidity, in %
