# Supplementary material for: Repelling Aedes aegypti mosquitoes with electric fields using insulated conductor wires
Source: PLoS Negl Trop Dis. 2024 Sep 13;18(9):e0012493. doi: 10.1371/journal.pntd.0012493 (PMC11424001; doi:10.1371/journal.pntd.0012493)
Supplement: S3 File — Every two columns show data from a single experimental run. (XLSX) [file pntd.0012493.s005.xlsx]

## Sheet: 0
time1	date1	time2	date2	time3	date3	date4	time4	date5	time5	date6	time6
11:00:18	2023-07-10	11:02:34	2023-07-17	11:02:04	2023-07-24	2023-08-04	11:01:41	2023-08-11	11:04:48	2023-08-21	11:01:14
11:00:30	2023-07-10	11:03:02	2023-07-17	11:02:05	2023-07-24	2023-08-04	11:01:43	2023-08-11	11:04:55	2023-08-21	11:01:16
11:00:42	2023-07-10	11:03:17	2023-07-17	11:02:07	2023-07-24	2023-08-04	11:01:48	2023-08-11	11:05:10	2023-08-21	11:02:12
11:00:56	2023-07-10	11:03:44	2023-07-17	11:02:10	2023-07-24	2023-08-04	11:01:53	2023-08-11	11:05:43	2023-08-21	11:02:28
11:01:30	2023-07-10	11:03:44	2023-07-17	11:02:15	2023-07-24	2023-08-04	11:01:54	2023-08-11	11:05:44	2023-08-21	11:02:38
11:01:36	2023-07-10	11:03:53	2023-07-17	11:02:23	2023-07-24	2023-08-04	11:01:55	2023-08-11	11:05:54	2023-08-21	11:02:50
11:01:38	2023-07-10	11:03:55	2023-07-17	11:02:38	2023-07-24	2023-08-04	11:02:01	2023-08-11	11:05:57	2023-08-21	11:03:07
11:01:43	2023-07-10	11:03:59	2023-07-17	11:02:39	2023-07-24	2023-08-04	11:02:04	2023-08-11	11:06:01	2023-08-21	11:03:14
11:01:46	2023-07-10	11:04:03	2023-07-17	11:02:42	2023-07-24	2023-08-04	11:02:13	2023-08-11	11:06:03	2023-08-21	11:03:17
11:02:02	2023-07-10	11:04:04	2023-07-17	11:03:01	2023-07-24	2023-08-04	11:02:20	2023-08-11	11:06:06	2023-08-21	11:03:57
11:02:06	2023-07-10	11:04:09	2023-07-17	11:03:04	2023-07-24	2023-08-04	11:02:21	2023-08-11	11:06:14	2023-08-21	11:04:05
11:02:20	2023-07-10	11:04:13	2023-07-17	11:03:05	2023-07-24	2023-08-04	11:02:21	2023-08-11	11:06:17	2023-08-21	11:04:42
11:02:28	2023-07-10	11:04:13	2023-07-17	11:03:12	2023-07-24	2023-08-04	11:02:23	2023-08-11	11:06:19	2023-08-21	11:04:56
11:02:38	2023-07-10	11:04:35	2023-07-17	11:03:26	2023-07-24	2023-08-04	11:02:37	2023-08-11	11:06:25	2023-08-21	11:05:07
11:02:48	2023-07-10	11:04:39	2023-07-17	11:03:26	2023-07-24	2023-08-04	11:02:50	2023-08-11	11:06:29	2023-08-21	11:05:10
11:02:54	2023-07-10	11:04:40	2023-07-17	11:03:44	2023-07-24	2023-08-04	11:02:56	2023-08-11	11:06:35	2023-08-21	11:05:21
11:02:56	2023-07-10	11:05:03	2023-07-17	11:03:48	2023-07-24	2023-08-04	11:03:08	2023-08-11	11:06:43	2023-08-21	11:05:37
11:03:05	2023-07-10	11:05:22	2023-07-17	11:03:51	2023-07-24	2023-08-04	11:03:10	2023-08-11	11:06:56	2023-08-21	11:05:43
11:03:20	2023-07-10	11:05:38	2023-07-17	11:04:10	2023-07-24	2023-08-04	11:03:21	2023-08-11	11:06:58	2023-08-21	11:05:46
11:03:23	2023-07-10	11:05:48	2023-07-17	11:04:10	2023-07-24	2023-08-04	11:03:24	2023-08-11	11:07:04	2023-08-21	11:06:16
11:03:29	2023-07-10	11:05:58	2023-07-17	11:04:11	2023-07-24	2023-08-04	11:03:25	2023-08-11	11:07:08	2023-08-21	11:06:33
11:03:30	2023-07-10	11:06:01	2023-07-17	11:04:14	2023-07-24	2023-08-04	11:03:34	2023-08-11	11:07:12	2023-08-21	11:06:48
11:03:32	2023-07-10	11:07:11	2023-07-17	11:04:34	2023-07-24	2023-08-04	11:03:37	2023-08-11	11:07:18	2023-08-21	11:06:54
11:03:38	2023-07-10	11:07:55	2023-07-17	11:04:39	2023-07-24	2023-08-04	11:03:45	2023-08-11	11:07:22	2023-08-21	11:06:55
11:03:43	2023-07-10	11:08:05	2023-07-17	11:04:39	2023-07-24	2023-08-04	11:03:46	2023-08-11	11:07:37	2023-08-21	11:07:01
11:03:48	2023-07-10	11:08:19	2023-07-17	11:04:43	2023-07-24	2023-08-04	11:03:56	2023-08-11	11:07:38	2023-08-21	11:07:15
11:03:49	2023-07-10	11:08:20	2023-07-17	11:04:46	2023-07-24	2023-08-04	11:03:58	2023-08-11	11:08:08	2023-08-21	11:07:45
11:03:50	2023-07-10	11:08:34	2023-07-17	11:04:46	2023-07-24	2023-08-04	11:04:16	2023-08-11	11:08:29	2023-08-21	11:07:48
11:04:02	2023-07-10	11:08:40	2023-07-17	11:04:47	2023-07-24	2023-08-04	11:04:32	2023-08-11	11:08:50	2023-08-21	11:08:05
11:04:12	2023-07-10	11:08:53	2023-07-17	11:05:02	2023-07-24	2023-08-04	11:04:38	2023-08-11	11:09:02	2023-08-21	11:08:11
11:05:17	2023-07-10	11:08:53	2023-07-17	11:05:09	2023-07-24	2023-08-04	11:05:02	2023-08-11	11:09:24	2023-08-21	11:08:18
11:05:29	2023-07-10	11:09:08	2023-07-17	11:05:13	2023-07-24	2023-08-04	11:05:03	2023-08-11	11:09:58	2023-08-21	11:08:23
11:06:40	2023-07-10	11:09:29	2023-07-17	11:05:22	2023-07-24	2023-08-04	11:05:22	2023-08-11	11:10:40	2023-08-21	11:09:07
11:06:59	2023-07-10	11:09:48	2023-07-17	11:05:53	2023-07-24	2023-08-04	11:05:26	2023-08-11	11:10:54	2023-08-21	11:09:31
11:07:27	2023-07-10	11:10:38	2023-07-17	11:06:06	2023-07-24	2023-08-04	11:05:36	2023-08-11	11:11:19	2023-08-21	11:09:42
11:08:13	2023-07-10	11:10:56	2023-07-17	11:06:19	2023-07-24	2023-08-04	11:05:40	2023-08-11	11:12:07	2023-08-21	11:09:51
11:09:09	2023-07-10	11:10:58	2023-07-17	11:06:46	2023-07-24	2023-08-04	11:05:45	2023-08-11	11:12:15	2023-08-21	11:09:55
11:09:16	2023-07-10	11:11:00	2023-07-17	11:06:51	2023-07-24	2023-08-04	11:05:50	2023-08-11	11:12:16	2023-08-21	11:10:04
11:09:54	2023-07-10	11:11:10	2023-07-17	11:07:13	2023-07-24	2023-08-04	11:06:05	2023-08-11	11:12:53	2023-08-21	11:10:14
11:11:19	2023-07-10	11:12:31	2023-07-17	11:07:37	2023-07-24	2023-08-04	11:06:12	2023-08-11	11:14:19	2023-08-21	11:10:21
11:14:02	2023-07-10	11:12:33	2023-07-17	11:08:23	2023-07-24	2023-08-04	11:06:33	2023-08-11	11:14:38	2023-08-21	11:10:36
11:16:14	2023-07-10	11:13:14	2023-07-17	11:08:41	2023-07-24	2023-08-04	11:06:49	2023-08-11	11:16:22	2023-08-21	11:10:46
11:29:06	2023-07-10	11:13:51	2023-07-17	11:09:03	2023-07-24	2023-08-04	11:06:57	2023-08-11	11:16:40	2023-08-21	11:10:50
11:34:22	2023-07-10	11:14:05	2023-07-17	11:09:07	2023-07-24	2023-08-04	11:07:11	2023-08-11	11:16:40	2023-08-21	11:10:53
11:35:45	2023-07-10	11:14:09	2023-07-17	11:09:37	2023-07-24	2023-08-04	11:07:18	2023-08-11	11:18:17	2023-08-21	11:12:04
11:45:12	2023-07-10	11:14:14	2023-07-17	11:10:00	2023-07-24	2023-08-04	11:07:19	2023-08-11	11:19:10	2023-08-21	11:14:08
11:46:12	2023-07-10	11:15:54	2023-07-17	11:11:02	2023-07-24	2023-08-04	11:08:33	2023-08-11	11:20:20	2023-08-21	11:14:21
11:53:49	2023-07-10	11:17:37	2023-07-17	11:11:38	2023-07-24	2023-08-04	11:08:35	2023-08-11	11:21:01	2023-08-21	11:17:59
12:04:14	2023-07-10	11:18:34	2023-07-17	11:12:47	2023-07-24	2023-08-04	11:09:08	2023-08-11	11:22:30	2023-08-21	11:18:45
12:05:29	2023-07-10	11:21:11	2023-07-17	11:14:25	2023-07-24	2023-08-04	11:09:42	2023-08-11	11:31:55	2023-08-21	11:19:28
12:09:08	2023-07-10	11:26:15	2023-07-17	11:14:36	2023-07-24	2023-08-04	11:09:56	2023-08-11	11:41:23	2023-08-21	11:19:57
12:09:57	2023-07-10	11:27:40	2023-07-17	11:16:59	2023-07-24	2023-08-04	11:10:07	2023-08-11	11:41:26	2023-08-21	11:21:05
12:22:54	2023-07-10	11:28:40	2023-07-17	11:17:10	2023-07-24	2023-08-04	11:10:39	2023-08-11	11:44:36	2023-08-21	11:21:27
12:24:27	2023-07-10	11:28:54	2023-07-17	11:24:28	2023-07-24	2023-08-04	11:11:07	2023-08-11	11:46:24	2023-08-21	11:22:50
12:38:17	2023-07-10	11:36:09	2023-07-17	11:24:41	2023-07-24	2023-08-04	11:11:12	2023-08-11	12:10:46	2023-08-21	11:23:06
13:10:34	2023-07-10	11:38:30	2023-07-17	11:47:12	2023-07-24	2023-08-04	11:11:26	2023-08-11	12:11:53	2023-08-21	11:23:23
13:12:33	2023-07-10	11:48:10	2023-07-17	11:48:15	2023-07-24	2023-08-04	11:11:27	2023-08-11	12:15:35	2023-08-21	11:23:24
13:14:28	2023-07-10	11:52:01	2023-07-17	11:49:36	2023-07-24	2023-08-04	11:11:37	2023-08-11	12:18:41	2023-08-21	11:23:43
13:14:51	2023-07-10	11:55:30	2023-07-17	11:50:13	2023-07-24	2023-08-04	11:12:10	2023-08-11	12:26:55	2023-08-21	11:24:52
13:21:11	2023-07-10	12:27:01	2023-07-17	12:04:01	2023-07-24	2023-08-04	11:12:20	2023-08-11	12:27:06	2023-08-21	11:26:23
13:34:05	2023-07-10	12:42:08	2023-07-17	12:06:47	2023-07-24	2023-08-04	11:12:54	2023-08-11	12:48:32	2023-08-21	11:28:11
13:36:22	2023-07-10	12:58:27	2023-07-17	12:07:29	2023-07-24	2023-08-04	11:13:09	2023-08-11	13:10:25	2023-08-21	11:33:21
13:43:32	2023-07-10	13:16:10	2023-07-17	12:10:13	2023-07-24	2023-08-04	11:13:52	2023-08-11	13:16:42	2023-08-21	11:37:51
14:00:56	2023-07-10	13:25:46	2023-07-17	12:34:05	2023-07-24	2023-08-04	11:14:25	2023-08-11	13:49:58	2023-08-21	11:38:01
14:03:32	2023-07-10	13:43:54	2023-07-17	12:40:41	2023-07-24	2023-08-04	11:17:49	2023-08-11	13:57:33	2023-08-21	11:40:07
14:29:32	2023-07-10	13:46:45	2023-07-17	12:43:21	2023-07-24	2023-08-04	11:18:27	2023-08-11	13:58:53	2023-08-21	11:40:08
14:48:50	2023-07-10	13:47:21	2023-07-17	12:48:33	2023-07-24	2023-08-04	11:20:50	2023-08-11	14:02:13	2023-08-21	11:44:44
14:56:26	2023-07-10	14:18:02	2023-07-17	13:10:00	2023-07-24	2023-08-04	11:21:45	2023-08-11	14:51:04	2023-08-21	11:45:53
15:27:01	2023-07-10	14:27:20	2023-07-17	13:26:01	2023-07-24	2023-08-04	11:26:20	2023-08-11	14:54:54	2023-08-21	11:50:36
15:29:17	2023-07-10	14:29:02	2023-07-17	14:16:45	2023-07-24	2023-08-04	11:26:52	2023-08-11	15:02:39	2023-08-21	11:52:43
15:43:29	2023-07-10	14:33:20	2023-07-17	15:31:45	2023-07-24	2023-08-04	11:27:44	2023-08-11	15:45:56	2023-08-21	11:52:48
17:13:56	2023-07-10	15:28:49	2023-07-17	15:33:03	2023-07-24	2023-08-04	11:28:49	2023-08-11	16:06:33	2023-08-21	12:32:08
17:52:28	2023-07-10	15:35:31	2023-07-17	16:44:18	2023-07-24	2023-08-04	11:34:27	2023-08-11	17:43:48	2023-08-21	12:39:19
18:44:45	2023-07-10	15:35:53	2023-07-17	17:14:01	2023-07-24	2023-08-04	11:42:45	2023-08-12	07:34:57	2023-08-21	12:43:47
00:20:50	2023-07-11	15:36:32	2023-07-17	17:40:01	2023-07-24	2023-08-04	11:43:30			2023-08-21	12:46:51
06:28:08	2023-07-11	15:57:04	2023-07-17	17:57:55	2023-07-24	2023-08-04	11:53:03			2023-08-21	12:47:05
07:01:59	2023-07-11	16:21:38	2023-07-17	18:28:34	2023-07-24	2023-08-04	12:02:14			2023-08-21	12:57:04
07:02:11	2023-07-11	16:24:44	2023-07-17	07:13:43	2023-07-25	2023-08-04	12:16:01			2023-08-21	13:04:46
07:03:51	2023-07-11	16:44:54	2023-07-17	07:15:52	2023-07-25	2023-08-04	12:20:16			2023-08-21	13:20:09
07:04:43	2023-07-11	17:01:33	2023-07-17	07:16:00	2023-07-25	2023-08-04	12:23:30			2023-08-21	13:21:10
07:12:09	2023-07-11	17:11:28	2023-07-17	07:17:30	2023-07-25	2023-08-04	12:28:13			2023-08-21	13:39:20
07:18:51	2023-07-11	19:04:57	2023-07-17	07:18:36	2023-07-25	2023-08-04	12:37:47			2023-08-21	13:47:43
08:20:05	2023-07-11	19:06:09	2023-07-17			2023-08-04	12:40:01			2023-08-21	13:59:23
09:11:57	2023-07-11	07:02:40	2023-07-18			2023-08-04	13:06:17			2023-08-21	14:19:42
09:20:25	2023-07-11	07:06:32	2023-07-18			2023-08-04	13:20:01			2023-08-21	14:33:35
09:27:55	2023-07-11	07:08:13	2023-07-18			2023-08-04	13:50:10			2023-08-21	14:47:44
		07:10:02	2023-07-18			2023-08-04	14:07:11			2023-08-21	15:18:32
		07:40:49	2023-07-18			2023-08-04	16:02:55			2023-08-21	16:23:33
		09:02:26	2023-07-18			2023-08-04	16:06:24			2023-08-21	16:29:17
		09:56:51	2023-07-18			2023-08-04	16:43:45			2023-08-21	17:08:54
						2023-08-05	01:21:24			2023-08-21	17:32:19
						2023-08-05	04:16:41			2023-08-21	18:12:18
						2023-08-05	07:09:39			2023-08-21	19:08:03
						2023-08-05	08:56:07			2023-08-22	07:04:27
										2023-08-22	07:04:54
										2023-08-22	07:06:23
										2023-08-22	07:13:10
										2023-08-22	07:16:04
										2023-08-22	07:17:45
										2023-08-22	07:19:03
										2023-08-22	09:58:19

## Sheet: 0.61
date1	time1	date2	time2	date3	time3
2023-08-03	11:01:44	2023-08-09	11:01:32	2023-08-13	11:07:07
2023-08-03	11:01:45	2023-08-09	11:01:56	2023-08-13	11:08:29
2023-08-03	11:01:51	2023-08-09	11:02:09	2023-08-13	11:09:11
2023-08-03	11:01:52	2023-08-09	11:02:45	2023-08-13	11:09:17
2023-08-03	11:02:06	2023-08-09	11:03:10	2023-08-13	11:09:20
2023-08-03	11:02:17	2023-08-09	11:04:50	2023-08-13	11:09:25
2023-08-03	11:03:19	2023-08-09	11:05:03	2023-08-13	11:09:38
2023-08-03	11:03:29	2023-08-09	11:05:04	2023-08-13	11:10:02
2023-08-03	11:04:16	2023-08-09	11:05:28	2023-08-13	11:10:27
2023-08-03	11:04:18	2023-08-09	11:05:48	2023-08-13	11:10:37
2023-08-03	11:04:19	2023-08-09	11:06:26	2023-08-13	11:10:48
2023-08-03	11:04:36	2023-08-09	11:06:39	2023-08-13	11:10:58
2023-08-03	11:04:58	2023-08-09	11:07:06	2023-08-13	11:11:01
2023-08-03	11:05:04	2023-08-09	11:08:21	2023-08-13	11:11:11
2023-08-03	11:05:21	2023-08-09	11:09:17	2023-08-13	11:11:17
2023-08-03	11:05:25	2023-08-09	11:09:33	2023-08-13	11:11:21
2023-08-03	11:05:25	2023-08-09	11:10:09	2023-08-13	11:11:24
2023-08-03	11:05:35	2023-08-09	11:11:15	2023-08-13	11:11:35
2023-08-03	11:05:46	2023-08-09	11:12:38	2023-08-13	11:11:43
2023-08-03	11:05:56	2023-08-09	11:13:07	2023-08-13	11:12:19
2023-08-03	11:06:12	2023-08-09	11:13:09	2023-08-13	11:12:23
2023-08-03	11:06:35	2023-08-09	11:15:16	2023-08-13	11:12:27
2023-08-03	11:06:41	2023-08-09	11:15:19	2023-08-13	11:12:30
2023-08-03	11:06:51	2023-08-09	11:15:46	2023-08-13	11:12:35
2023-08-03	11:07:02	2023-08-09	11:16:55	2023-08-13	11:12:39
2023-08-03	11:07:10	2023-08-09	11:17:03	2023-08-13	11:12:46
2023-08-03	11:07:21	2023-08-09	11:19:14	2023-08-13	11:13:02
2023-08-03	11:08:02	2023-08-09	11:19:41	2023-08-13	11:13:10
2023-08-03	11:08:23	2023-08-09	11:19:57	2023-08-13	11:14:09
2023-08-03	11:09:20	2023-08-09	11:21:52	2023-08-13	11:14:23
2023-08-03	11:09:22	2023-08-09	11:26:25	2023-08-13	11:15:18
2023-08-03	11:09:29	2023-08-09	11:32:09	2023-08-13	11:15:46
2023-08-03	11:11:11	2023-08-09	11:37:51	2023-08-13	11:16:13
2023-08-03	11:11:38	2023-08-09	11:39:25	2023-08-13	11:17:16
2023-08-03	11:12:22	2023-08-09	11:50:58	2023-08-13	11:17:34
2023-08-03	11:12:35	2023-08-09	12:10:05	2023-08-13	11:18:25
2023-08-03	11:13:07	2023-08-09	12:21:28	2023-08-13	11:18:32
2023-08-03	11:14:02	2023-08-09	12:49:44	2023-08-13	11:18:38
2023-08-03	11:14:34	2023-08-09	12:51:29	2023-08-13	11:19:27
2023-08-03	11:14:35	2023-08-09	13:04:42	2023-08-13	11:20:34
2023-08-03	11:19:50	2023-08-09	13:35:16	2023-08-13	11:22:03
2023-08-03	11:20:33	2023-08-09	14:26:25	2023-08-13	11:24:16
2023-08-03	11:21:38	2023-08-09	14:32:17	2023-08-13	11:25:51
2023-08-03	11:32:30	2023-08-09	14:34:17	2023-08-13	11:26:33
2023-08-03	11:36:17	2023-08-09	14:41:27	2023-08-13	11:26:35
2023-08-03	11:36:47	2023-08-09	15:19:35	2023-08-13	11:26:56
2023-08-03	11:47:32	2023-08-09	15:28:59	2023-08-13	11:27:25
2023-08-03	12:01:19	2023-08-09	15:33:31	2023-08-13	11:29:32
2023-08-03	12:03:51	2023-08-09	15:54:10	2023-08-13	11:31:43
2023-08-03	12:05:16	2023-08-09	17:12:08	2023-08-13	11:32:47
2023-08-03	12:07:59	2023-08-09	17:16:01	2023-08-13	11:34:41
2023-08-03	12:09:29	2023-08-09	18:13:00	2023-08-13	11:34:51
2023-08-03	12:15:46	2023-08-09	18:38:01	2023-08-13	11:39:04
2023-08-03	12:50:13	2023-08-09	18:50:20	2023-08-13	11:41:29
2023-08-03	12:55:23	2023-08-09	21:17:50	2023-08-13	11:51:15
2023-08-03	13:20:42	2023-08-10	03:28:41	2023-08-13	12:02:11
2023-08-03	13:43:10	2023-08-10	06:36:38	2023-08-13	12:13:55
2023-08-03	13:44:22	2023-08-10	07:03:52	2023-08-13	12:13:59
2023-08-03	13:57:12	2023-08-10	07:10:11	2023-08-13	12:17:51
2023-08-03	14:03:06	2023-08-10	07:17:36	2023-08-13	12:18:10
2023-08-03	14:04:29	2023-08-10	07:42:34	2023-08-13	12:25:57
2023-08-03	14:04:45	2023-08-10	08:49:36	2023-08-13	13:00:37
2023-08-03	14:06:36			2023-08-13	13:08:14
2023-08-03	14:36:00			2023-08-13	13:24:55
2023-08-03	15:01:11			2023-08-13	13:28:57
2023-08-03	15:28:37			2023-08-13	13:35:16
2023-08-03	15:32:23			2023-08-13	13:47:49
2023-08-03	16:51:43			2023-08-13	14:03:35
2023-08-03	17:55:02			2023-08-13	14:12:10
2023-08-03	19:24:26			2023-08-13	14:40:36
2023-08-04	07:10:52			2023-08-13	14:44:37
2023-08-04	07:57:18			2023-08-13	14:50:11
2023-08-04	08:04:05			2023-08-13	15:39:08
2023-08-04	08:12:45			2023-08-13	19:08:30
2023-08-04	08:20:44			2023-08-14	06:49:14
				2023-08-14	07:06:56
				2023-08-14	07:10:17
				2023-08-14	07:10:18
				2023-08-14	07:11:24
				2023-08-14	07:17:23
				2023-08-14	07:17:48
				2023-08-14	09:41:42

## Sheet: 1.22
date1	time1	date2	time2	date3	time3
2023-08-02	11:03:46	2023-08-10	11:02:55	2023-08-19	11:03:20
2023-08-02	11:03:49	2023-08-10	11:03:31	2023-08-19	11:03:59
2023-08-02	11:04:21	2023-08-10	11:03:42	2023-08-19	11:04:08
2023-08-02	11:04:35	2023-08-10	11:03:51	2023-08-19	11:04:10
2023-08-02	11:04:50	2023-08-10	11:05:01	2023-08-19	11:05:15
2023-08-02	11:04:55	2023-08-10	11:05:29	2023-08-19	11:05:24
2023-08-02	11:05:09	2023-08-10	11:05:50	2023-08-19	11:06:27
2023-08-02	11:05:15	2023-08-10	11:06:13	2023-08-19	11:06:30
2023-08-02	11:05:28	2023-08-10	11:06:35	2023-08-19	11:06:40
2023-08-02	11:05:38	2023-08-10	11:07:55	2023-08-19	11:06:45
2023-08-02	11:05:49	2023-08-10	11:08:06	2023-08-19	11:06:51
2023-08-02	11:06:27	2023-08-10	11:08:55	2023-08-19	11:08:07
2023-08-02	11:06:50	2023-08-10	11:09:39	2023-08-19	11:08:29
2023-08-02	11:07:16	2023-08-10	11:11:52	2023-08-19	11:08:54
2023-08-02	11:07:24	2023-08-10	11:12:58	2023-08-19	11:09:13
2023-08-02	11:07:27	2023-08-10	11:13:58	2023-08-19	11:13:07
2023-08-02	11:07:32	2023-08-10	11:14:42	2023-08-19	11:13:23
2023-08-02	11:07:45	2023-08-10	11:30:22	2023-08-19	11:13:46
2023-08-02	11:07:57	2023-08-10	11:54:08	2023-08-19	11:15:52
2023-08-02	11:07:59	2023-08-10	11:54:57	2023-08-19	11:15:59
2023-08-02	11:08:01	2023-08-10	13:24:18	2023-08-19	11:16:45
2023-08-02	11:08:04	2023-08-10	13:47:18	2023-08-19	11:18:30
2023-08-02	11:08:08	2023-08-10	13:52:03	2023-08-19	11:19:38
2023-08-02	11:08:14	2023-08-10	14:47:56	2023-08-19	11:21:25
2023-08-02	11:08:31	2023-08-10	14:52:32	2023-08-19	11:22:52
2023-08-02	11:08:34	2023-08-10	15:15:34	2023-08-19	11:24:25
2023-08-02	11:09:11	2023-08-10	15:53:27	2023-08-19	11:25:50
2023-08-02	11:09:15	2023-08-10	15:55:23	2023-08-19	11:27:02
2023-08-02	11:09:38	2023-08-10	17:23:54	2023-08-19	11:33:02
2023-08-02	11:10:01	2023-08-10	17:59:47	2023-08-19	11:35:02
2023-08-02	11:10:26	2023-08-10	18:01:47	2023-08-19	11:53:17
2023-08-02	11:10:56	2023-08-10	18:06:53	2023-08-19	12:05:34
2023-08-02	11:11:07	2023-08-10	18:52:45	2023-08-19	12:27:24
2023-08-02	11:11:11	2023-08-11	00:59:36	2023-08-19	12:35:40
2023-08-02	11:11:14	2023-08-11	03:39:20	2023-08-19	12:45:41
2023-08-02	11:11:37	2023-08-11	05:58:31	2023-08-19	13:03:29
2023-08-02	11:11:50	2023-08-11	07:11:00	2023-08-19	13:04:14
2023-08-02	11:11:50	2023-08-11	07:13:02	2023-08-19	13:26:20
2023-08-02	11:11:57	2023-08-11	07:19:16	2023-08-19	13:39:18
2023-08-02	11:12:05	2023-08-11	07:24:42	2023-08-19	13:47:55
2023-08-02	11:12:50	2023-08-11	08:13:37	2023-08-19	14:11:10
2023-08-02	11:14:09	2023-08-11	09:29:55	2023-08-19	14:20:08
2023-08-02	11:14:59	2023-08-11	09:48:08	2023-08-19	14:38:15
2023-08-02	11:15:21			2023-08-19	14:42:17
2023-08-02	11:15:23			2023-08-19	17:12:25
2023-08-02	11:15:36			2023-08-19	17:12:28
2023-08-02	11:15:39			2023-08-19	17:18:17
2023-08-02	11:15:49			2023-08-19	17:22:56
2023-08-02	11:18:55			2023-08-19	17:51:26
2023-08-02	11:19:18			2023-08-19	17:57:54
2023-08-02	11:19:39			2023-08-20	03:54:02
2023-08-02	11:19:49			2023-08-20	07:03:21
2023-08-02	11:21:09			2023-08-20	07:06:48
2023-08-02	11:22:38			2023-08-20	07:08:58
2023-08-02	11:24:07			2023-08-20	07:10:09
2023-08-02	11:25:25			2023-08-20	07:18:37
2023-08-02	11:26:13			2023-08-20	07:19:40
2023-08-02	11:28:31			2023-08-20	07:22:35
2023-08-02	12:02:54			2023-08-20	07:54:38
2023-08-02	12:23:05
2023-08-02	12:23:54
2023-08-02	12:35:52
2023-08-02	12:39:31
2023-08-02	12:57:39
2023-08-02	13:23:49
2023-08-02	13:24:38
2023-08-02	13:27:00
2023-08-02	15:08:01
2023-08-02	17:22:42
2023-08-03	07:03:53
2023-08-03	07:04:06

## Sheet: 1.83
date1	time1	date2	time2	date3	time3
2023-07-12	11:07:23	2023-07-16	11:02:34	2023-07-28	11:02:18
2023-07-12	11:08:05	2023-07-16	11:03:02	2023-07-28	11:10:36
2023-07-12	11:10:41	2023-07-16	11:03:41	2023-07-28	11:11:11
2023-07-12	11:13:56	2023-07-16	11:03:42	2023-07-28	11:11:29
2023-07-12	11:13:59	2023-07-16	11:04:11	2023-07-28	11:12:55
2023-07-12	11:16:54	2023-07-16	11:04:20	2023-07-28	11:13:06
2023-07-12	11:22:41	2023-07-16	11:04:22	2023-07-28	11:13:07
2023-07-12	11:23:00	2023-07-16	11:04:29	2023-07-28	11:13:10
2023-07-12	11:27:04	2023-07-16	11:04:59	2023-07-28	11:13:41
2023-07-12	11:42:02	2023-07-16	11:05:09	2023-07-28	11:15:58
2023-07-12	12:04:17	2023-07-16	11:05:20	2023-07-28	11:17:22
2023-07-12	12:44:30	2023-07-16	11:05:37	2023-07-28	11:17:24
2023-07-12	12:44:58	2023-07-16	11:05:45	2023-07-28	11:17:45
2023-07-12	12:48:19	2023-07-16	11:06:02	2023-07-28	11:18:04
2023-07-12	13:35:45	2023-07-16	11:06:02	2023-07-28	11:18:33
2023-07-12	14:07:23	2023-07-16	11:07:15	2023-07-28	11:19:51
2023-07-12	15:05:55	2023-07-16	11:07:20	2023-07-28	11:20:09
2023-07-12	16:44:02	2023-07-16	11:07:45	2023-07-28	11:20:10
2023-07-12	17:20:49	2023-07-16	11:08:09	2023-07-28	11:22:48
2023-07-12	17:47:40	2023-07-16	11:08:14	2023-07-28	11:22:58
2023-07-12	18:12:24	2023-07-16	11:08:19	2023-07-28	11:23:33
2023-07-12	18:46:20	2023-07-16	11:08:28	2023-07-28	11:24:05
2023-07-12	19:10:12	2023-07-16	11:08:38	2023-07-28	11:28:26
2023-07-12	21:38:04	2023-07-16	11:09:34	2023-07-28	11:38:13
2023-07-13	03:24:33	2023-07-16	11:10:09	2023-07-28	11:38:29
2023-07-13	04:37:39	2023-07-16	11:11:08	2023-07-28	11:39:42
2023-07-13	07:09:04	2023-07-16	11:11:55	2023-07-28	11:41:24
2023-07-13	07:16:29	2023-07-16	11:12:17	2023-07-28	12:11:22
		2023-07-16	11:12:39	2023-07-28	12:32:37
		2023-07-16	11:13:05	2023-07-28	12:33:51
		2023-07-16	11:13:52	2023-07-28	13:12:32
		2023-07-16	11:15:45	2023-07-28	13:22:07
		2023-07-16	11:17:11	2023-07-28	14:18:48
		2023-07-16	11:19:59	2023-07-28	14:19:53
		2023-07-16	11:20:24	2023-07-28	14:21:06
		2023-07-16	11:20:36	2023-07-28	15:07:47
		2023-07-16	11:23:02	2023-07-28	15:09:23
		2023-07-16	11:27:21	2023-07-28	20:27:32
		2023-07-16	11:30:48	2023-07-29	00:01:18
		2023-07-16	11:35:07	2023-07-29	00:03:00
		2023-07-16	11:35:46	2023-07-29	04:03:54
		2023-07-16	11:38:11	2023-07-29	06:52:35
		2023-07-16	11:52:59	2023-07-29	07:03:44
		2023-07-16	11:54:57	2023-07-29	07:09:45
		2023-07-16	12:07:06	2023-07-29	07:09:51
		2023-07-16	12:11:23	2023-07-29	07:09:53
		2023-07-16	12:16:59	2023-07-29	07:12:12
		2023-07-16	12:27:00	2023-07-29	08:35:48
		2023-07-16	12:41:48
		2023-07-16	12:45:38
		2023-07-16	12:53:00
		2023-07-16	12:55:57
		2023-07-16	13:27:10
		2023-07-16	13:55:08
		2023-07-16	14:10:30
		2023-07-16	15:02:19
		2023-07-16	15:04:52
		2023-07-16	16:11:18
		2023-07-16	16:36:45
		2023-07-16	16:51:10
		2023-07-16	16:53:07
		2023-07-16	16:54:35
		2023-07-16	16:58:31
		2023-07-16	17:37:27
		2023-07-16	20:49:33
		2023-07-16	22:42:42
		2023-07-16	23:44:45
		2023-07-17	02:35:09
		2023-07-17	05:58:09
		2023-07-17	07:16:12

## Sheet: 3.66
date1	time1	date2	time2	date3	time3
2023-07-11	11:07:32	2023-07-21	11:07:27	2023-07-30	11:17:18
2023-07-11	11:07:41	2023-07-21	11:09:23	2023-07-30	11:19:22
2023-07-11	11:07:48	2023-07-21	11:09:52	2023-07-30	11:19:31
2023-07-11	11:20:59	2023-07-21	11:12:30	2023-07-30	11:21:33
2023-07-11	11:33:27	2023-07-21	11:18:10	2023-07-30	11:30:27
2023-07-11	12:26:19	2023-07-21	11:29:11	2023-07-30	11:45:39
2023-07-11	12:50:13	2023-07-21	11:33:16	2023-07-30	11:52:12
2023-07-11	12:59:14	2023-07-21	11:44:43	2023-07-30	11:58:46
2023-07-11	13:35:12	2023-07-21	11:50:51	2023-07-30	12:16:38
2023-07-11	14:03:32	2023-07-21	11:51:09	2023-07-30	12:40:38
2023-07-11	14:08:36	2023-07-21	11:55:38	2023-07-30	12:43:48
2023-07-11	14:15:34	2023-07-21	12:09:16	2023-07-30	12:52:28
2023-07-11	14:42:50	2023-07-21	12:10:19	2023-07-30	14:24:25
2023-07-11	15:29:41	2023-07-21	12:32:12	2023-07-30	15:05:35
2023-07-11	15:41:40	2023-07-21	13:03:46	2023-07-30	16:03:54
2023-07-11	16:47:41	2023-07-21	13:31:34	2023-07-30	16:15:39
2023-07-11	17:22:49	2023-07-21	13:46:07	2023-07-30	16:59:55
2023-07-11	17:35:26	2023-07-21	13:46:58	2023-07-30	17:03:52
2023-07-11	17:41:17	2023-07-21	13:51:02	2023-07-30	17:30:49
2023-07-11	18:10:56	2023-07-21	13:53:33	2023-07-30	17:54:02
2023-07-11	18:57:45	2023-07-21	13:57:06	2023-07-30	18:07:47
2023-07-11	19:02:58	2023-07-21	14:05:11	2023-07-30	18:12:45
2023-07-11	19:17:40	2023-07-21	14:13:11	2023-07-30	19:06:45
2023-07-12	04:52:36	2023-07-21	14:33:51	2023-07-30	19:13:42
2023-07-12	05:13:40	2023-07-21	14:50:34	2023-07-31	07:02:52
2023-07-12	05:59:47	2023-07-21	14:51:10	2023-07-31	07:03:05
2023-07-12	07:03:28	2023-07-21	14:55:24	2023-07-31	07:05:40
2023-07-12	07:11:41	2023-07-21	15:07:01	2023-07-31	07:05:47
2023-07-12	07:11:43	2023-07-21	15:10:30	2023-07-31	07:07:28
2023-07-12	07:11:48	2023-07-21	15:19:43	2023-07-31	07:10:01
2023-07-12	07:13:02	2023-07-21	15:53:57	2023-07-31	07:21:09
2023-07-12	07:13:03	2023-07-21	16:02:11	2023-07-31	07:21:19
2023-07-12	07:13:51	2023-07-21	16:06:03	2023-07-31	07:26:15
2023-07-12	07:34:11	2023-07-21	16:10:47	2023-07-31	07:37:23
2023-07-12	07:56:45	2023-07-21	16:42:06	2023-07-31	07:42:32
		2023-07-21	17:09:48	2023-07-31	08:38:36
		2023-07-21	19:10:40	2023-07-31	09:05:41
		2023-07-22	01:43:41	2023-07-31	09:29:07
		2023-07-22	04:32:54	2023-07-31	09:40:01
		2023-07-22	07:04:01
		2023-07-22	07:12:00
		2023-07-22	07:17:26
		2023-07-22	07:21:01
		2023-07-22	07:21:46

## Sheet: 5.49
date1	time1	date2	time2	date3	time3	date4	time4	date5	time5	date6	time6
2023-07-15	11:04:39	2023-07-22	11:05:45	2023-07-27	11:04:39	2023-08-01	11:03:10	2023-08-12	11:04:24	2023-08-20	11:02:57
2023-07-15	11:09:15	2023-07-22	11:06:09	2023-07-27	11:05:58	2023-08-01	11:04:59	2023-08-12	11:05:49	2023-08-20	11:03:25
2023-07-15	11:09:25	2023-07-22	11:08:12	2023-07-27	11:07:19	2023-08-01	11:05:24	2023-08-12	11:05:54	2023-08-20	11:07:30
2023-07-15	11:13:16	2023-07-22	11:10:05	2023-07-27	11:07:34	2023-08-01	11:06:42	2023-08-12	11:06:16	2023-08-20	11:08:11
2023-07-15	11:57:50	2023-07-22	11:11:00	2023-07-27	11:08:58	2023-08-01	11:06:56	2023-08-12	11:07:38	2023-08-20	11:10:19
2023-07-15	12:20:59	2023-07-22	11:11:24	2023-07-27	11:10:00	2023-08-01	11:11:01	2023-08-12	11:11:09	2023-08-20	11:10:56
2023-07-15	12:21:04	2023-07-22	11:14:21	2023-07-27	11:14:54	2023-08-01	11:12:30	2023-08-12	11:17:27	2023-08-20	11:12:07
2023-07-15	12:21:09	2023-07-22	11:16:13	2023-07-27	11:16:35	2023-08-01	11:13:12	2023-08-12	11:19:14	2023-08-20	11:12:52
2023-07-15	12:48:22	2023-07-22	11:18:58	2023-07-27	11:18:24	2023-08-01	11:16:11	2023-08-12	11:20:11	2023-08-20	11:15:38
2023-07-15	14:50:38	2023-07-22	11:21:28	2023-07-27	11:29:53	2023-08-01	11:18:14	2023-08-12	11:20:41	2023-08-20	11:20:29
2023-07-15	14:52:16	2023-07-22	11:22:53	2023-07-27	11:35:48	2023-08-01	11:27:13	2023-08-12	11:24:07	2023-08-20	11:23:37
2023-07-15	15:16:17	2023-07-22	11:25:11	2023-07-27	11:37:58	2023-08-01	11:29:42	2023-08-12	11:28:57	2023-08-20	11:23:45
2023-07-15	15:22:09	2023-07-22	11:37:25	2023-07-27	13:47:53	2023-08-01	11:48:26	2023-08-12	11:37:37	2023-08-20	11:25:21
2023-07-15	15:22:44	2023-07-22	11:38:06	2023-07-27	14:54:58	2023-08-01	12:11:35	2023-08-12	11:56:36	2023-08-20	11:25:48
2023-07-15	15:40:55	2023-07-22	11:40:07	2023-07-27	15:53:51	2023-08-01	12:12:06	2023-08-12	12:09:25	2023-08-20	11:29:23
2023-07-15	15:55:32	2023-07-22	11:42:10	2023-07-27	16:04:12	2023-08-01	12:13:06	2023-08-12	12:26:51	2023-08-20	11:29:49
2023-07-15	16:25:07	2023-07-22	11:57:58	2023-07-27	16:13:47	2023-08-01	12:33:52	2023-08-12	12:27:38	2023-08-20	11:29:55
2023-07-15	16:25:38	2023-07-22	12:06:16	2023-07-27	16:34:37	2023-08-01	12:44:17	2023-08-12	12:35:59	2023-08-20	11:30:42
2023-07-15	16:49:59	2023-07-22	12:06:34	2023-07-27	17:02:28	2023-08-01	12:50:54	2023-08-12	12:40:11	2023-08-20	11:37:04
2023-07-15	16:51:04	2023-07-22	12:40:36	2023-07-27	17:16:27	2023-08-01	13:47:53	2023-08-12	12:54:29	2023-08-20	11:48:39
2023-07-15	17:40:20	2023-07-22	12:44:05	2023-07-27	17:44:00	2023-08-01	14:22:31	2023-08-12	13:09:46	2023-08-20	12:07:31
2023-07-15	18:05:16	2023-07-22	13:01:04	2023-07-27	17:51:43	2023-08-01	15:17:20	2023-08-12	13:14:51	2023-08-20	12:21:10
2023-07-15	18:29:02	2023-07-22	13:08:26	2023-07-27	18:32:10	2023-08-01	15:41:22	2023-08-12	13:47:39	2023-08-20	13:09:56
2023-07-16	07:02:44	2023-07-22	13:14:00	2023-07-27	18:47:23	2023-08-01	16:27:04	2023-08-12	14:26:25	2023-08-20	13:50:15
2023-07-16	07:05:10	2023-07-22	13:46:21	2023-07-27	19:01:41	2023-08-01	16:36:09	2023-08-12	14:32:06	2023-08-20	14:10:31
2023-07-16	07:06:30	2023-07-22	14:07:21	2023-07-28	03:26:22	2023-08-01	17:53:06	2023-08-12	14:37:40	2023-08-20	14:53:30
2023-07-16	07:12:33	2023-07-22	14:43:02	2023-07-28	05:06:28	2023-08-01	19:11:54	2023-08-12	15:44:40	2023-08-20	14:56:10
2023-07-16	07:14:38	2023-07-22	14:47:28	2023-07-28	07:00:39	2023-08-02	07:04:01	2023-08-12	16:02:46	2023-08-20	15:06:22
2023-07-16	07:19:33	2023-07-22	15:08:45	2023-07-28	07:07:33	2023-08-02	07:05:38	2023-08-12	16:06:35	2023-08-20	15:24:41
2023-07-16	07:23:33	2023-07-22	15:08:50	2023-07-28	07:14:09	2023-08-02	07:11:46	2023-08-12	17:34:11	2023-08-20	15:28:09
2023-07-16	07:41:31	2023-07-22	16:04:55	2023-07-28	07:19:30	2023-08-02	07:12:03	2023-08-12	17:53:28	2023-08-20	15:31:53
2023-07-16	09:15:50	2023-07-22	16:46:38	2023-07-28	07:23:36	2023-08-02	07:12:10	2023-08-12	19:05:05	2023-08-20	15:41:15
		2023-07-22	22:08:48	2023-07-28	07:28:49	2023-08-02	08:42:28	2023-08-13	07:02:22	2023-08-20	15:46:59
		2023-07-23	07:11:38			2023-08-02	09:49:16	2023-08-13	07:21:04	2023-08-20	15:56:42
		2023-07-23	07:12:04							2023-08-20	16:09:42
		2023-07-23	07:12:33							2023-08-20	16:23:10
		2023-07-23	07:13:52							2023-08-20	17:05:51
		2023-07-23	07:14:00							2023-08-20	17:13:41
		2023-07-23	07:26:29							2023-08-20	17:29:01
		2023-07-23	07:40:29							2023-08-20	17:29:05
		2023-07-23	08:00:50							2023-08-20	17:42:46
		2023-07-23	09:03:53							2023-08-20	17:49:01
										2023-08-20	18:01:39
										2023-08-20	18:12:46
										2023-08-20	22:36:31
										2023-08-21	07:07:02
										2023-08-21	07:12:13
										2023-08-21	07:13:49
										2023-08-21	07:36:09
										2023-08-21	07:37:44
										2023-08-21	09:53:04

## Sheet: 7.32
date1	time1	date2	time2	date3	time3
2023-07-14	11:01:56	2023-07-20	11:01:36	2023-07-25	11:11:45
2023-07-14	11:42:54	2023-07-20	11:03:05	2023-07-25	11:16:55
2023-07-14	11:49:30	2023-07-20	11:03:23	2023-07-25	11:19:54
2023-07-14	11:51:54	2023-07-20	11:04:07	2023-07-25	11:20:45
2023-07-14	11:53:38	2023-07-20	11:05:05	2023-07-25	11:27:29
2023-07-14	13:09:25	2023-07-20	11:10:22	2023-07-25	11:27:53
2023-07-14	13:47:54	2023-07-20	11:13:52	2023-07-25	11:31:31
2023-07-14	13:58:01	2023-07-20	11:21:04	2023-07-25	11:41:40
2023-07-14	14:28:04	2023-07-20	11:22:06	2023-07-25	11:42:55
2023-07-14	14:38:33	2023-07-20	11:38:13	2023-07-25	11:47:04
2023-07-14	14:38:56	2023-07-20	11:41:32	2023-07-25	11:51:16
2023-07-14	14:42:05	2023-07-20	12:01:17	2023-07-25	11:52:58
2023-07-14	15:21:59	2023-07-20	12:35:41	2023-07-25	12:45:55
2023-07-14	15:31:52	2023-07-20	13:25:35	2023-07-25	13:32:36
2023-07-14	15:35:58	2023-07-20	13:28:36	2023-07-25	13:59:21
2023-07-14	15:43:47	2023-07-20	13:40:23	2023-07-25	14:01:00
2023-07-14	15:44:04	2023-07-20	13:49:15	2023-07-25	15:11:11
2023-07-14	15:56:50	2023-07-20	13:50:53	2023-07-25	15:24:18
2023-07-14	16:01:43	2023-07-20	14:13:19	2023-07-25	15:42:01
2023-07-14	16:16:28	2023-07-20	14:23:58	2023-07-25	15:48:22
2023-07-14	16:20:47	2023-07-20	15:01:00	2023-07-25	15:52:18
2023-07-14	17:13:37	2023-07-20	15:07:46	2023-07-25	16:33:33
2023-07-14	17:19:33	2023-07-20	15:25:47	2023-07-25	16:49:42
2023-07-14	18:09:21	2023-07-20	15:39:57	2023-07-25	17:07:39
2023-07-14	18:47:21	2023-07-20	15:46:37	2023-07-25	17:24:31
2023-07-14	18:57:54	2023-07-20	15:53:45	2023-07-25	17:30:50
2023-07-14	19:03:06	2023-07-20	16:34:12	2023-07-25	17:47:01
2023-07-14	19:04:39	2023-07-20	16:37:01	2023-07-25	18:09:09
2023-07-14	19:19:20	2023-07-20	17:12:12	2023-07-25	22:39:42
2023-07-14	22:44:21	2023-07-20	17:27:27	2023-07-26	06:31:59
2023-07-15	04:08:50	2023-07-20	17:48:38	2023-07-26	07:07:07
2023-07-15	07:00:59	2023-07-20	18:39:41	2023-07-26	07:11:07
2023-07-15	07:09:33	2023-07-20	19:06:52	2023-07-26	07:12:02
2023-07-15	07:10:53	2023-07-20	22:40:37	2023-07-26	07:17:11
2023-07-15	07:17:27	2023-07-21	02:36:59	2023-07-26	07:25:17
2023-07-15	07:37:52	2023-07-21	05:40:50	2023-07-26	07:29:36
2023-07-15	08:18:11	2023-07-21	07:08:40	2023-07-26	07:45:51
		2023-07-21	07:11:17	2023-07-26	08:32:50
		2023-07-21	07:11:18	2023-07-26	08:52:49
		2023-07-21	07:17:01
		2023-07-21	07:22:07
		2023-07-21	07:24:49
		2023-07-21	07:53:54
		2023-07-21	09:18:44
		2023-07-21	09:41:02

## Sheet: 9.15
date1	time1	date2	time2	date3	time3
2023-07-13	11:05:06	2023-07-18	11:13:17	2023-07-29	11:10:56
2023-07-13	11:05:34	2023-07-18	11:14:06	2023-07-29	11:14:22
2023-07-13	11:11:19	2023-07-18	11:14:54	2023-07-29	11:22:51
2023-07-13	11:20:34	2023-07-18	11:17:36	2023-07-29	11:23:51
2023-07-13	11:25:37	2023-07-18	11:19:41	2023-07-29	11:50:37
2023-07-13	11:48:15	2023-07-18	11:35:25	2023-07-29	11:53:59
2023-07-13	11:55:49	2023-07-18	11:40:47	2023-07-29	11:55:36
2023-07-13	12:48:09	2023-07-18	12:02:19	2023-07-29	12:28:13
2023-07-13	13:12:39	2023-07-18	12:14:38	2023-07-29	12:46:37
2023-07-13	13:27:02	2023-07-18	12:20:11	2023-07-29	13:01:43
2023-07-13	13:40:16	2023-07-18	12:30:22	2023-07-29	13:24:22
2023-07-13	14:06:51	2023-07-18	12:35:41	2023-07-29	13:47:38
2023-07-13	14:12:46	2023-07-18	12:43:54	2023-07-29	13:50:52
2023-07-13	14:43:22	2023-07-18	12:44:46	2023-07-29	13:55:44
2023-07-13	14:50:49	2023-07-18	13:15:24	2023-07-29	14:20:43
2023-07-13	14:51:31	2023-07-18	15:30:38	2023-07-29	15:11:18
2023-07-13	14:57:43	2023-07-18	16:22:36	2023-07-29	15:18:43
2023-07-13	15:00:34	2023-07-18	16:25:09	2023-07-29	15:48:29
2023-07-13	15:11:21	2023-07-18	16:35:57	2023-07-29	15:59:26
2023-07-13	16:25:52	2023-07-18	16:36:40	2023-07-29	15:59:45
2023-07-13	16:38:33	2023-07-18	16:54:05	2023-07-29	16:33:52
2023-07-13	16:42:16	2023-07-18	17:01:20	2023-07-29	16:47:06
2023-07-13	16:42:34	2023-07-18	17:20:43	2023-07-29	17:11:59
2023-07-13	16:52:26	2023-07-18	17:24:00	2023-07-29	17:12:47
2023-07-13	17:22:02	2023-07-18	17:50:22	2023-07-29	17:18:39
2023-07-13	17:40:28	2023-07-18	18:07:20	2023-07-29	18:41:39
2023-07-13	17:48:22	2023-07-18	19:08:58	2023-07-29	19:00:48
2023-07-13	18:22:03	2023-07-18	21:19:37	2023-07-30	07:11:10
2023-07-13	18:23:38	2023-07-19	04:16:52	2023-07-30	07:25:30
2023-07-13	18:46:17	2023-07-19	07:06:46	2023-07-30	07:27:51
2023-07-13	18:53:02	2023-07-19	07:11:42	2023-07-30	07:35:26
2023-07-13	18:53:55	2023-07-19	07:12:30	2023-07-30	07:36:19
2023-07-13	22:17:13	2023-07-19	07:17:17	2023-07-30	07:53:12
2023-07-14	05:08:18	2023-07-19	07:17:36	2023-07-30	07:58:50
2023-07-14	07:09:34	2023-07-19	07:33:34	2023-07-30	09:12:02
2023-07-14	07:12:03	2023-07-19	07:34:25	2023-07-30	09:34:27
2023-07-14	07:13:52	2023-07-19	07:40:27
2023-07-14	07:16:31	2023-07-19	07:53:51
2023-07-14	07:21:28	2023-07-19	08:11:44
2023-07-14	07:28:33	2023-07-19	08:13:22
2023-07-14	07:30:47	2023-07-19	08:34:25
2023-07-14	07:36:53	2023-07-19	09:20:46
2023-07-14	07:38:08
2023-07-14	07:41:20
