# Supplementary material for: Repelling Aedes aegypti mosquitoes with electric fields using insulated conductor wires
Source: PLoS Negl Trop Dis. 2024 Sep 13;18(9):e0012493. doi: 10.1371/journal.pntd.0012493 (PMC11424001; doi:10.1371/journal.pntd.0012493)
Supplement: S4 File — Every two columns show data from a single experimental run. (XLSX) [file pntd.0012493.s006.xlsx]

## Sheet: 0 -->vertical
date1	time1	date2	time2	date3	time3
2023-08-26	11:02:02	2023-09-04	11:03:13	2023-10-15	11:02:23
2023-08-26	11:02:13	2023-09-04	11:03:52	2023-10-15	11:02:40
2023-08-26	11:04:02	2023-09-04	11:04:11	2023-10-15	11:02:43
2023-08-26	11:04:03	2023-09-04	11:04:24	2023-10-15	11:03:20
2023-08-26	11:04:04	2023-09-04	11:04:38	2023-10-15	11:04:29
2023-08-26	11:04:06	2023-09-04	11:04:39	2023-10-15	11:04:43
2023-08-26	11:04:06	2023-09-04	11:04:46	2023-10-15	11:05:28
2023-08-26	11:04:11	2023-09-04	11:04:56	2023-10-15	11:05:45
2023-08-26	11:04:12	2023-09-04	11:05:08	2023-10-15	11:05:58
2023-08-26	11:04:17	2023-09-04	11:05:13	2023-10-15	11:06:02
2023-08-26	11:04:20	2023-09-04	11:05:17	2023-10-15	11:06:10
2023-08-26	11:04:22	2023-09-04	11:05:18	2023-10-15	11:06:11
2023-08-26	11:04:24	2023-09-04	11:05:21	2023-10-15	11:06:23
2023-08-26	11:04:26	2023-09-04	11:05:26	2023-10-15	11:06:42
2023-08-26	11:04:29	2023-09-04	11:05:48	2023-10-15	11:06:43
2023-08-26	11:04:33	2023-09-04	11:05:52	2023-10-15	11:06:52
2023-08-26	11:04:34	2023-09-04	11:05:58	2023-10-15	11:07:19
2023-08-26	11:04:36	2023-09-04	11:06:03	2023-10-15	11:07:19
2023-08-26	11:04:44	2023-09-04	11:06:16	2023-10-15	11:07:36
2023-08-26	11:04:47	2023-09-04	11:06:17	2023-10-15	11:07:53
2023-08-26	11:04:49	2023-09-04	11:06:17	2023-10-15	11:08:19
2023-08-26	11:05:07	2023-09-04	11:06:20	2023-10-15	11:08:50
2023-08-26	11:05:19	2023-09-04	11:07:28	2023-10-15	11:08:58
2023-08-26	11:05:23	2023-09-04	11:07:41	2023-10-15	11:09:23
2023-08-26	11:05:29	2023-09-04	11:07:50	2023-10-15	11:09:45
2023-08-26	11:05:36	2023-09-04	11:08:01	2023-10-15	11:10:54
2023-08-26	11:05:37	2023-09-04	11:08:19	2023-10-15	11:10:57
2023-08-26	11:05:40	2023-09-04	11:08:20	2023-10-15	11:11:11
2023-08-26	11:05:43	2023-09-04	11:08:33	2023-10-15	11:12:03
2023-08-26	11:06:06	2023-09-04	11:08:44	2023-10-15	11:12:47
2023-08-26	11:06:12	2023-09-04	11:08:52	2023-10-15	11:16:53
2023-08-26	11:06:14	2023-09-04	11:08:56	2023-10-15	11:18:22
2023-08-26	11:06:22	2023-09-04	11:08:57	2023-10-15	11:21:00
2023-08-26	11:06:25	2023-09-04	11:09:29	2023-10-15	11:26:11
2023-08-26	11:06:29	2023-09-04	11:09:35	2023-10-15	11:27:39
2023-08-26	11:06:39	2023-09-04	11:10:00	2023-10-15	11:29:52
2023-08-26	11:06:42	2023-09-04	11:10:22	2023-10-15	11:31:52
2023-08-26	11:06:42	2023-09-04	11:10:27	2023-10-15	11:33:13
2023-08-26	11:06:43	2023-09-04	11:10:56	2023-10-15	11:38:28
2023-08-26	11:06:43	2023-09-04	11:11:02	2023-10-15	11:46:47
2023-08-26	11:06:46	2023-09-04	11:11:05	2023-10-15	11:47:31
2023-08-26	11:06:53	2023-09-04	11:11:26	2023-10-15	11:52:50
2023-08-26	11:06:53	2023-09-04	11:11:33	2023-10-15	11:54:12
2023-08-26	11:07:02	2023-09-04	11:11:59	2023-10-15	11:58:35
2023-08-26	11:07:06	2023-09-04	11:12:10	2023-10-15	12:06:11
2023-08-26	11:07:56	2023-09-04	11:12:12	2023-10-15	12:14:16
2023-08-26	11:08:02	2023-09-04	11:12:18	2023-10-15	12:15:40
2023-08-26	11:08:39	2023-09-04	11:12:28	2023-10-15	12:16:23
2023-08-26	11:08:49	2023-09-04	11:12:41	2023-10-15	12:22:26
2023-08-26	11:08:59	2023-09-04	11:13:32	2023-10-15	12:28:37
2023-08-26	11:09:09	2023-09-04	11:13:51	2023-10-15	12:29:14
2023-08-26	11:09:19	2023-09-04	11:14:35	2023-10-15	12:36:15
2023-08-26	11:10:17	2023-09-04	11:16:39	2023-10-15	12:49:37
2023-08-26	11:10:24	2023-09-04	11:17:10	2023-10-15	12:52:04
2023-08-26	11:10:33	2023-09-04	11:20:28	2023-10-15	12:55:30
2023-08-26	11:10:33	2023-09-04	11:36:40	2023-10-15	13:23:29
2023-08-26	11:10:56	2023-09-04	11:55:47	2023-10-15	13:41:44
2023-08-26	11:11:41	2023-09-04	12:20:13	2023-10-15	13:48:57
2023-08-26	11:12:30	2023-09-04	12:20:54	2023-10-15	13:58:59
2023-08-26	11:13:02	2023-09-04	12:51:00	2023-10-15	14:08:26
2023-08-26	11:13:05	2023-09-04	13:34:24	2023-10-15	14:10:48
2023-08-26	11:13:07	2023-09-04	14:11:14	2023-10-15	14:12:00
2023-08-26	11:14:06	2023-09-04	14:20:44	2023-10-15	14:48:12
2023-08-26	11:14:43	2023-09-04	14:33:20	2023-10-15	14:59:52
2023-08-26	11:15:26	2023-09-04	15:36:33	2023-10-15	15:21:53
2023-08-26	11:15:59	2023-09-04	16:29:40	2023-10-15	15:36:03
2023-08-26	11:16:25	2023-09-04	16:54:04	2023-10-15	16:06:45
2023-08-26	11:31:43	2023-09-04	17:02:05	2023-10-15	16:22:04
2023-08-26	11:32:43	2023-09-04	17:06:59	2023-10-15	17:01:43
2023-08-26	12:02:58	2023-09-04	17:13:52	2023-10-15	17:01:46
2023-08-26	12:07:15	2023-09-04	17:37:16	2023-10-15	17:10:01
2023-08-26	12:11:04	2023-09-04	17:38:12	2023-10-15	17:10:45
2023-08-26	12:48:31	2023-09-04	18:33:55	2023-10-15	18:28:05
2023-08-26	12:55:40	2023-09-05	07:05:37	2023-10-15	18:50:55
2023-08-26	13:10:31	2023-09-05	07:05:58	2023-10-15	18:50:56
2023-08-26	14:08:13	2023-09-05	07:07:45	2023-10-16	00:20:29
2023-08-26	14:08:39	2023-09-05	07:09:19	2023-10-16	01:22:07
2023-08-26	14:19:45	2023-09-05	07:09:44	2023-10-16	07:06:52
2023-08-26	14:50:06	2023-09-05	07:10:02	2023-10-16	07:08:12
2023-08-26	16:31:32	2023-09-05	07:11:49	2023-10-16	07:08:19
2023-08-26	16:47:20	2023-09-05	07:14:39	2023-10-16	07:08:51
2023-08-26	17:45:46	2023-09-05	07:53:53	2023-10-16	07:09:17
2023-08-26	18:44:15	2023-09-05	09:25:49	2023-10-16	07:10:01
2023-08-27	07:05:59			2023-10-16	07:13:19
2023-08-27	07:06:58			2023-10-16	07:14:31
2023-08-27	07:11:15			2023-10-16	07:15:25
				2023-10-16	07:31:24

## Sheet: 0 -->horizontal
date1	time1	date1	time2	date3	time3
2023-08-22	11:03:09	2023-09-10	11:00:48	2023-10-16	11:02:17
2023-08-22	11:03:24	2023-09-10	11:00:50	2023-10-16	11:02:33
2023-08-22	11:03:39	2023-09-10	11:00:52	2023-10-16	11:02:47
2023-08-22	11:04:01	2023-09-10	11:00:53	2023-10-16	11:02:59
2023-08-22	11:05:02	2023-09-10	11:01:04	2023-10-16	11:03:10
2023-08-22	11:05:12	2023-09-10	11:01:17	2023-10-16	11:03:28
2023-08-22	11:05:27	2023-09-10	11:01:41	2023-10-16	11:04:56
2023-08-22	11:05:37	2023-09-10	11:02:34	2023-10-16	11:05:13
2023-08-22	11:05:38	2023-09-10	11:03:01	2023-10-16	11:05:39
2023-08-22	11:06:13	2023-09-10	11:03:15	2023-10-16	11:05:56
2023-08-22	11:06:18	2023-09-10	11:03:25	2023-10-16	11:06:03
2023-08-22	11:06:26	2023-09-10	11:03:28	2023-10-16	11:06:12
2023-08-22	11:06:31	2023-09-10	11:03:39	2023-10-16	11:06:17
2023-08-22	11:06:37	2023-09-10	11:04:08	2023-10-16	11:06:52
2023-08-22	11:06:42	2023-09-10	11:04:12	2023-10-16	11:06:53
2023-08-22	11:07:17	2023-09-10	11:04:13	2023-10-16	11:07:03
2023-08-22	11:07:58	2023-09-10	11:04:23	2023-10-16	11:07:05
2023-08-22	11:08:14	2023-09-10	11:04:24	2023-10-16	11:07:14
2023-08-22	11:09:00	2023-09-10	11:04:25	2023-10-16	11:07:38
2023-08-22	11:09:36	2023-09-10	11:04:28	2023-10-16	11:08:02
2023-08-22	11:09:37	2023-09-10	11:04:30	2023-10-16	11:08:07
2023-08-22	11:09:38	2023-09-10	11:04:32	2023-10-16	11:08:11
2023-08-22	11:10:04	2023-09-10	11:04:35	2023-10-16	11:08:19
2023-08-22	11:11:04	2023-09-10	11:04:44	2023-10-16	11:09:36
2023-08-22	11:12:03	2023-09-10	11:04:46	2023-10-16	11:09:48
2023-08-22	11:12:08	2023-09-10	11:05:20	2023-10-16	11:09:53
2023-08-22	11:12:14	2023-09-10	11:05:26	2023-10-16	11:10:04
2023-08-22	11:12:44	2023-09-10	11:05:38	2023-10-16	11:10:15
2023-08-22	11:13:06	2023-09-10	11:05:40	2023-10-16	11:10:37
2023-08-22	11:14:06	2023-09-10	11:05:45	2023-10-16	11:11:07
2023-08-22	11:15:52	2023-09-10	11:05:46	2023-10-16	11:15:53
2023-08-22	11:17:33	2023-09-10	11:05:49	2023-10-16	11:15:56
2023-08-22	11:18:50	2023-09-10	11:05:56	2023-10-16	11:16:51
2023-08-22	11:20:16	2023-09-10	11:06:18	2023-10-16	11:17:08
2023-08-22	11:21:53	2023-09-10	11:06:26	2023-10-16	11:20:38
2023-08-22	11:22:30	2023-09-10	11:06:36	2023-10-16	11:21:12
2023-08-22	11:22:37	2023-09-10	11:06:45	2023-10-16	11:21:53
2023-08-22	11:24:02	2023-09-10	11:07:26	2023-10-16	11:23:11
2023-08-22	11:25:38	2023-09-10	11:07:28	2023-10-16	11:27:09
2023-08-22	11:25:44	2023-09-10	11:07:40	2023-10-16	11:29:24
2023-08-22	11:27:18	2023-09-10	11:07:41	2023-10-16	11:40:56
2023-08-22	11:29:58	2023-09-10	11:07:59	2023-10-16	11:52:05
2023-08-22	11:32:25	2023-09-10	11:08:13	2023-10-16	11:57:48
2023-08-22	11:38:23	2023-09-10	11:08:30	2023-10-16	11:59:09
2023-08-22	11:41:57	2023-09-10	11:08:39	2023-10-16	12:09:37
2023-08-22	11:44:36	2023-09-10	11:09:27	2023-10-16	12:11:04
2023-08-22	12:04:01	2023-09-10	11:12:04	2023-10-16	12:21:38
2023-08-22	12:09:52	2023-09-10	11:13:41	2023-10-16	12:24:05
2023-08-22	12:37:10	2023-09-10	11:14:07	2023-10-16	12:27:49
2023-08-22	12:52:13	2023-09-10	11:14:20	2023-10-16	12:36:58
2023-08-22	12:56:04	2023-09-10	11:14:36	2023-10-16	12:37:03
2023-08-22	13:18:46	2023-09-10	11:17:37	2023-10-16	12:51:36
2023-08-22	13:24:16	2023-09-10	11:21:16	2023-10-16	12:57:50
2023-08-22	13:41:10	2023-09-10	11:22:57	2023-10-16	13:18:00
2023-08-22	13:45:34	2023-09-10	11:24:43	2023-10-16	13:21:29
2023-08-22	13:52:20	2023-09-10	11:42:22	2023-10-16	13:23:30
2023-08-22	13:53:40	2023-09-10	11:44:30	2023-10-16	13:32:44
2023-08-22	14:14:05	2023-09-10	11:47:19	2023-10-16	13:47:18
2023-08-22	14:37:26	2023-09-10	11:54:13	2023-10-16	14:08:38
2023-08-22	14:43:12	2023-09-10	12:11:44	2023-10-16	14:19:48
2023-08-22	15:23:19	2023-09-10	12:24:38	2023-10-16	14:41:45
2023-08-22	15:42:53	2023-09-10	12:25:59	2023-10-16	14:50:28
2023-08-22	16:34:57	2023-09-10	12:30:44	2023-10-16	15:13:29
2023-08-22	16:42:41	2023-09-10	12:35:30	2023-10-16	15:33:40
2023-08-22	17:06:06	2023-09-10	12:37:20	2023-10-16	15:38:33
2023-08-22	18:09:17	2023-09-10	12:44:53	2023-10-16	16:34:03
2023-08-22	18:10:36	2023-09-10	12:57:30	2023-10-16	16:44:14
2023-08-22	18:31:21	2023-09-10	12:58:08	2023-10-16	16:47:21
2023-08-23	02:20:52	2023-09-10	13:50:32	2023-10-16	17:59:39
2023-08-23	04:34:01	2023-09-10	14:50:09	2023-10-16	18:13:13
2023-08-23	07:06:54	2023-09-10	15:04:53	2023-10-16	18:40:13
2023-08-23	07:11:15	2023-09-10	15:08:56	2023-10-16	22:38:00
2023-08-23	07:19:37	2023-09-10	15:23:31	2023-10-17	00:10:22
2023-08-23	07:20:40	2023-09-10	15:29:41	2023-10-17	03:10:27
2023-08-23	07:24:07	2023-09-10	17:28:22	2023-10-17	07:11:41
		2023-09-10	17:57:37	2023-10-17	07:15:36
		2023-09-10	18:02:10	2023-10-17	07:24:01
		2023-09-10	18:21:33	2023-10-17	07:48:07
		2023-09-10	18:35:20	2023-10-17	09:36:37
		2023-09-10	19:02:45
		2023-09-10	22:19:40
		2023-09-11	02:17:42
		2023-09-11	07:09:14
		2023-09-11	07:09:49
		2023-09-11	07:11:34

## Sheet: 0.61 -->vertical
date1	time1	date2	time2	date3	time3
2023-08-24	11:06:59	2023-09-06	11:01:29	2023-10-12	11:00:52
2023-08-24	11:07:11	2023-09-06	11:01:45	2023-10-12	11:02:05
2023-08-24	11:07:21	2023-09-06	11:02:06	2023-10-12	11:02:19
2023-08-24	11:07:42	2023-09-06	11:02:20	2023-10-12	11:02:42
2023-08-24	11:07:59	2023-09-06	11:03:22	2023-10-12	11:02:59
2023-08-24	11:08:05	2023-09-06	11:03:31	2023-10-12	11:03:06
2023-08-24	11:08:35	2023-09-06	11:03:35	2023-10-12	11:03:08
2023-08-24	11:08:41	2023-09-06	11:03:36	2023-10-12	11:03:11
2023-08-24	11:08:58	2023-09-06	11:03:39	2023-10-12	11:03:21
2023-08-24	11:09:00	2023-09-06	11:03:40	2023-10-12	11:03:42
2023-08-24	11:09:01	2023-09-06	11:03:43	2023-10-12	11:03:49
2023-08-24	11:09:05	2023-09-06	11:03:56	2023-10-12	11:04:17
2023-08-24	11:09:31	2023-09-06	11:04:02	2023-10-12	11:04:26
2023-08-24	11:09:31	2023-09-06	11:04:15	2023-10-12	11:04:28
2023-08-24	11:09:53	2023-09-06	11:04:34	2023-10-12	11:05:11
2023-08-24	11:09:59	2023-09-06	11:04:35	2023-10-12	11:06:07
2023-08-24	11:10:17	2023-09-06	11:04:43	2023-10-12	11:07:17
2023-08-24	11:10:19	2023-09-06	11:05:16	2023-10-12	11:08:01
2023-08-24	11:10:22	2023-09-06	11:06:18	2023-10-12	11:08:09
2023-08-24	11:10:23	2023-09-06	11:06:20	2023-10-12	11:10:06
2023-08-24	11:10:26	2023-09-06	11:06:32	2023-10-12	11:10:55
2023-08-24	11:10:41	2023-09-06	11:06:47	2023-10-12	11:11:43
2023-08-24	11:11:40	2023-09-06	11:07:01	2023-10-12	11:12:00
2023-08-24	11:11:56	2023-09-06	11:07:05	2023-10-12	11:15:12
2023-08-24	11:12:00	2023-09-06	11:07:12	2023-10-12	11:17:26
2023-08-24	11:12:03	2023-09-06	11:07:29	2023-10-12	11:17:45
2023-08-24	11:12:10	2023-09-06	11:07:30	2023-10-12	11:17:59
2023-08-24	11:12:24	2023-09-06	11:07:38	2023-10-12	11:19:25
2023-08-24	11:13:01	2023-09-06	11:08:07	2023-10-12	11:22:56
2023-08-24	11:13:16	2023-09-06	11:08:34	2023-10-12	11:23:23
2023-08-24	11:13:47	2023-09-06	11:08:43	2023-10-12	11:24:01
2023-08-24	11:13:58	2023-09-06	11:08:59	2023-10-12	11:26:20
2023-08-24	11:14:10	2023-09-06	11:11:11	2023-10-12	11:31:04
2023-08-24	11:15:49	2023-09-06	11:11:13	2023-10-12	11:31:06
2023-08-24	11:17:21	2023-09-06	11:11:23	2023-10-12	11:33:20
2023-08-24	11:17:29	2023-09-06	11:11:49	2023-10-12	11:39:00
2023-08-24	11:17:41	2023-09-06	11:12:20	2023-10-12	11:41:27
2023-08-24	11:18:12	2023-09-06	11:12:47	2023-10-12	12:08:30
2023-08-24	11:18:14	2023-09-06	11:13:54	2023-10-12	12:11:54
2023-08-24	11:19:13	2023-09-06	11:18:09	2023-10-12	12:50:58
2023-08-24	11:19:22	2023-09-06	11:19:00	2023-10-12	13:53:18
2023-08-24	11:19:50	2023-09-06	11:24:58	2023-10-12	14:18:17
2023-08-24	11:20:33	2023-09-06	11:52:12	2023-10-12	14:34:15
2023-08-24	11:20:37	2023-09-06	12:32:20	2023-10-12	15:29:05
2023-08-24	11:22:00	2023-09-06	13:36:14	2023-10-12	15:32:20
2023-08-24	11:23:03	2023-09-06	14:03:03	2023-10-12	15:47:22
2023-08-24	11:23:38	2023-09-06	14:13:07	2023-10-12	15:50:50
2023-08-24	11:35:43	2023-09-06	15:32:50	2023-10-12	16:05:08
2023-08-24	11:46:12	2023-09-06	16:17:37	2023-10-12	16:11:34
2023-08-24	11:48:33	2023-09-06	16:20:51	2023-10-12	17:06:32
2023-08-24	11:50:07	2023-09-06	17:05:25	2023-10-12	17:17:17
2023-08-24	11:52:10	2023-09-06	17:16:21	2023-10-12	17:24:04
2023-08-24	12:05:55	2023-09-06	17:35:05	2023-10-12	18:18:43
2023-08-24	12:31:01	2023-09-06	17:47:21	2023-10-12	18:25:11
2023-08-24	12:52:07	2023-09-06	17:55:57	2023-10-12	18:43:29
2023-08-24	12:52:30	2023-09-06	18:14:33	2023-10-13	01:48:14
2023-08-24	13:18:52	2023-09-06	18:18:06	2023-10-13	07:02:59
2023-08-24	13:35:46	2023-09-06	18:21:47	2023-10-13	07:05:56
2023-08-24	13:39:29	2023-09-06	18:43:35	2023-10-13	07:12:47
2023-08-24	14:07:33	2023-09-06	22:47:00	2023-10-13	07:12:55
2023-08-24	14:29:02	2023-09-07	07:06:27	2023-10-13	07:17:18
2023-08-24	16:54:35	2023-09-07	07:11:03	2023-10-13	07:17:25
2023-08-24	17:00:48	2023-09-07	07:11:12	2023-10-13	07:23:09
2023-08-24	17:18:07	2023-09-07	07:16:38	2023-10-13	07:26:55
2023-08-24	18:38:44			2023-10-13	07:27:10
2023-08-25	05:22:59			2023-10-13	07:44:01
2023-08-25	05:23:12			2023-10-13	07:50:37
2023-08-25	06:57:50			2023-10-13	07:56:14
2023-08-25	07:07:12			2023-10-13	08:11:26
2023-08-25	07:10:53			2023-10-13	09:57:42
2023-08-25	08:55:29

## Sheet: 0.61 -->horizontal
date1	time1	date2	time2	date3	time3
2023-08-23	11:03:50	2023-09-03	11:01:03	2023-10-13	11:00:53
2023-08-23	11:04:18	2023-09-03	11:01:17	2023-10-13	11:01:00
2023-08-23	11:04:27	2023-09-03	11:02:26	2023-10-13	11:01:07
2023-08-23	11:04:41	2023-09-03	11:04:02	2023-10-13	11:01:17
2023-08-23	11:04:49	2023-09-03	11:04:26	2023-10-13	11:01:20
2023-08-23	11:04:56	2023-09-03	11:04:52	2023-10-13	11:01:24
2023-08-23	11:04:57	2023-09-03	11:05:00	2023-10-13	11:01:50
2023-08-23	11:04:58	2023-09-03	11:05:12	2023-10-13	11:02:01
2023-08-23	11:05:41	2023-09-03	11:05:15	2023-10-13	11:02:09
2023-08-23	11:05:42	2023-09-03	11:05:41	2023-10-13	11:02:10
2023-08-23	11:06:06	2023-09-03	11:07:03	2023-10-13	11:02:17
2023-08-23	11:06:47	2023-09-03	11:08:21	2023-10-13	11:02:29
2023-08-23	11:07:09	2023-09-03	11:09:01	2023-10-13	11:02:49
2023-08-23	11:07:24	2023-09-03	11:09:58	2023-10-13	11:03:32
2023-08-23	11:07:31	2023-09-03	11:10:51	2023-10-13	11:03:35
2023-08-23	11:07:35	2023-09-03	11:13:26	2023-10-13	11:03:39
2023-08-23	11:07:58	2023-09-03	11:17:13	2023-10-13	11:03:55
2023-08-23	11:09:40	2023-09-03	11:18:19	2023-10-13	11:04:05
2023-08-23	11:10:13	2023-09-03	11:26:54	2023-10-13	11:04:20
2023-08-23	11:10:24	2023-09-03	11:32:35	2023-10-13	11:04:22
2023-08-23	11:12:25	2023-09-03	11:33:43	2023-10-13	11:04:55
2023-08-23	11:12:51	2023-09-03	11:35:08	2023-10-13	11:05:08
2023-08-23	11:14:10	2023-09-03	12:07:04	2023-10-13	11:05:22
2023-08-23	11:14:44	2023-09-03	12:22:46	2023-10-13	11:05:24
2023-08-23	11:14:53	2023-09-03	12:24:12	2023-10-13	11:05:41
2023-08-23	11:16:43	2023-09-03	12:26:04	2023-10-13	11:06:30
2023-08-23	11:18:13	2023-09-03	12:36:17	2023-10-13	11:06:58
2023-08-23	11:20:28	2023-09-03	13:08:02	2023-10-13	11:07:09
2023-08-23	11:20:29	2023-09-03	13:16:37	2023-10-13	11:07:10
2023-08-23	11:22:21	2023-09-03	14:06:48	2023-10-13	11:07:50
2023-08-23	11:25:26	2023-09-03	14:36:23	2023-10-13	11:07:50
2023-08-23	11:28:41	2023-09-03	15:16:14	2023-10-13	11:07:51
2023-08-23	11:30:53	2023-09-03	15:17:06	2023-10-13	11:08:11
2023-08-23	11:33:19	2023-09-03	15:17:07	2023-10-13	11:08:29
2023-08-23	11:39:06	2023-09-03	15:20:50	2023-10-13	11:08:46
2023-08-23	11:39:15	2023-09-03	15:27:56	2023-10-13	11:08:55
2023-08-23	11:47:17	2023-09-03	15:30:57	2023-10-13	11:10:16
2023-08-23	12:43:12	2023-09-03	15:51:43	2023-10-13	11:10:38
2023-08-23	13:17:15	2023-09-03	15:56:10	2023-10-13	11:11:11
2023-08-23	13:35:54	2023-09-03	16:30:55	2023-10-13	11:11:46
2023-08-23	14:46:01	2023-09-03	16:53:41	2023-10-13	11:12:24
2023-08-23	15:11:34	2023-09-03	17:06:17	2023-10-13	11:13:01
2023-08-23	15:25:07	2023-09-03	17:17:29	2023-10-13	11:13:18
2023-08-23	16:30:51	2023-09-03	17:21:12	2023-10-13	11:15:29
2023-08-23	16:39:45	2023-09-03	17:54:24	2023-10-13	11:18:18
2023-08-23	17:13:56	2023-09-03	18:37:19	2023-10-13	11:20:04
2023-08-23	17:57:08	2023-09-03	18:53:05	2023-10-13	11:22:06
2023-08-23	18:01:43	2023-09-03	18:58:37	2023-10-13	11:22:51
2023-08-23	19:11:06	2023-09-03	19:09:27	2023-10-13	11:42:27
2023-08-23	23:12:12	2023-09-04	06:05:13	2023-10-13	12:06:37
2023-08-24	07:03:29	2023-09-04	07:03:01	2023-10-13	12:25:08
2023-08-24	07:08:24	2023-09-04	07:10:43	2023-10-13	12:33:06
2023-08-24	07:11:25	2023-09-04	07:10:47	2023-10-13	13:05:55
2023-08-24	07:13:14	2023-09-04	07:10:55	2023-10-13	14:05:50
2023-08-24	07:14:52	2023-09-04	07:12:11	2023-10-13	14:11:07
2023-08-24	07:43:29	2023-09-04	07:14:40	2023-10-13	14:17:31
		2023-09-04	07:15:43	2023-10-13	15:01:44
		2023-09-04	07:31:53	2023-10-13	15:22:07
		2023-09-04	07:33:13	2023-10-13	15:52:20
		2023-09-04	07:38:35	2023-10-13	16:05:08
		2023-09-04	08:50:20	2023-10-13	16:12:08
				2023-10-13	16:12:55
				2023-10-13	16:26:15
				2023-10-13	16:28:47
				2023-10-13	16:46:19
				2023-10-13	17:19:49
				2023-10-13	17:33:36
				2023-10-13	21:17:43
				2023-10-13	23:26:28
				2023-10-14	07:02:49
				2023-10-14	07:04:31
				2023-10-14	07:05:22
				2023-10-14	07:09:07
				2023-10-14	07:10:19
				2023-10-14	07:10:53
				2023-10-14	07:12:05
				2023-10-14	07:12:07
				2023-10-14	07:12:41
				2023-10-14	07:37:22
				2023-10-14	07:39:06
				2023-10-14	09:43:32

## Sheet: 1.83 -->vertical
date1	time1	date2	time2	date3	time3
2023-08-29	11:02:13	2023-09-07	11:20:02	2023-10-11	11:01:48
2023-08-29	11:03:54	2023-09-07	11:26:46	2023-10-11	11:06:04
2023-08-29	11:04:24	2023-09-07	11:32:59	2023-10-11	11:06:34
2023-08-29	11:06:36	2023-09-07	11:39:18	2023-10-11	11:07:03
2023-08-29	11:07:50	2023-09-07	12:02:28	2023-10-11	11:08:43
2023-08-29	11:08:43	2023-09-07	12:10:57	2023-10-11	11:14:14
2023-08-29	11:08:55	2023-09-07	12:34:09	2023-10-11	11:21:42
2023-08-29	11:10:50	2023-09-07	12:44:28	2023-10-11	11:30:39
2023-08-29	11:11:36	2023-09-07	14:34:35	2023-10-11	12:07:35
2023-08-29	11:11:48	2023-09-07	16:35:11	2023-10-11	12:08:42
2023-08-29	11:12:09	2023-09-07	17:38:38	2023-10-11	12:32:31
2023-08-29	11:14:09	2023-09-07	17:58:34	2023-10-11	12:38:32
2023-08-29	11:21:01	2023-09-07	18:20:00	2023-10-11	12:44:03
2023-08-29	11:21:05	2023-09-07	18:53:03	2023-10-11	12:49:10
2023-08-29	11:22:58	2023-09-07	21:04:32	2023-10-11	14:32:14
2023-08-29	11:26:09	2023-09-07	21:40:11	2023-10-11	17:06:38
2023-08-29	11:41:31	2023-09-07	23:14:34	2023-10-11	18:42:30
2023-08-29	11:46:22	2023-09-08	01:16:41	2023-10-12	04:31:18
2023-08-29	12:04:15	2023-09-08	01:18:54	2023-10-12	05:26:44
2023-08-29	12:09:14	2023-09-08	02:25:35	2023-10-12	07:05:51
2023-08-29	12:10:55	2023-09-08	02:29:42	2023-10-12	07:07:47
2023-08-29	16:50:39	2023-09-08	06:32:02	2023-10-12	07:08:22
2023-08-29	16:51:06	2023-09-08	07:07:28	2023-10-12	07:13:00
2023-08-29	17:09:29	2023-09-08	07:08:57	2023-10-12	08:16:09
2023-08-29	17:14:25	2023-09-08	07:09:51
2023-08-29	21:23:48	2023-09-08	07:22:09
2023-08-29	22:14:08
2023-08-29	23:11:07
2023-08-29	23:19:33
2023-08-30	07:01:50
2023-08-30	07:10:29
2023-08-30	07:18:03
2023-08-30	07:20:46
2023-08-30	07:42:11
2023-08-30	08:21:24

## Sheet: 1.83 -->horizontal
date1	time1	date2	time2	date3	time3
2023-08-25	11:02:54	2023-09-09	11:02:34	2023-10-14	11:01:15
2023-08-25	11:04:41	2023-09-09	11:02:49	2023-10-14	11:01:17
2023-08-25	11:09:35	2023-09-09	11:04:24	2023-10-14	11:02:01
2023-08-25	11:11:08	2023-09-09	11:04:29	2023-10-14	11:02:15
2023-08-25	11:13:49	2023-09-09	11:05:51	2023-10-14	11:02:16
2023-08-25	11:32:46	2023-09-09	11:07:59	2023-10-14	11:03:27
2023-08-25	11:40:40	2023-09-09	11:09:50	2023-10-14	11:03:49
2023-08-25	12:05:35	2023-09-09	11:10:02	2023-10-14	11:03:56
2023-08-25	12:19:54	2023-09-09	11:18:49	2023-10-14	11:06:08
2023-08-25	12:24:07	2023-09-09	11:20:01	2023-10-14	11:06:11
2023-08-25	12:30:59	2023-09-09	11:21:36	2023-10-14	11:06:36
2023-08-25	12:57:24	2023-09-09	11:25:35	2023-10-14	11:07:04
2023-08-25	13:49:49	2023-09-09	11:25:45	2023-10-14	11:07:22
2023-08-25	13:50:54	2023-09-09	11:42:22	2023-10-14	11:08:43
2023-08-25	14:09:45	2023-09-09	11:44:15	2023-10-14	11:08:52
2023-08-25	14:16:15	2023-09-09	12:23:42	2023-10-14	11:09:33
2023-08-25	14:25:29	2023-09-09	12:24:08	2023-10-14	11:09:34
2023-08-25	15:57:46	2023-09-09	12:24:36	2023-10-14	11:13:20
2023-08-25	16:20:37	2023-09-09	12:37:23	2023-10-14	11:14:53
2023-08-25	17:29:32	2023-09-09	13:12:13	2023-10-14	11:22:48
2023-08-25	17:54:45	2023-09-09	13:25:01	2023-10-14	11:29:06
2023-08-25	18:28:34	2023-09-09	13:36:58	2023-10-14	11:42:40
2023-08-25	18:44:28	2023-09-09	15:28:51	2023-10-14	11:59:23
2023-08-25	18:47:59	2023-09-09	15:32:32	2023-10-14	12:20:26
2023-08-25	18:48:19	2023-09-09	15:41:34	2023-10-14	12:21:58
2023-08-25	18:53:44	2023-09-09	15:53:31	2023-10-14	12:26:41
2023-08-25	18:57:50	2023-09-09	16:43:51	2023-10-14	12:27:19
2023-08-25	22:23:51	2023-09-09	16:58:53	2023-10-14	13:19:52
2023-08-26	01:38:15	2023-09-09	17:54:08	2023-10-14	13:30:54
2023-08-26	07:04:09	2023-09-09	17:56:59	2023-10-14	13:44:18
2023-08-26	07:06:07	2023-09-09	18:32:10	2023-10-14	13:47:54
2023-08-26	07:06:37	2023-09-09	18:41:56	2023-10-14	13:49:08
2023-08-26	07:17:01	2023-09-09	18:59:56	2023-10-14	14:20:58
2023-08-26	07:17:36	2023-09-09	22:48:41	2023-10-14	14:44:10
2023-08-26	07:26:19	2023-09-10	02:36:15	2023-10-14	14:48:40
2023-08-26	07:34:55	2023-09-10	03:52:19	2023-10-14	14:55:04
2023-08-26	08:03:26	2023-09-10	07:08:02	2023-10-14	14:56:15
		2023-09-10	07:08:10	2023-10-14	14:58:35
		2023-09-10	07:08:26	2023-10-14	15:04:37
		2023-09-10	07:12:47	2023-10-14	15:14:18
		2023-09-10	07:16:03	2023-10-14	15:52:51
		2023-09-10	07:26:37	2023-10-14	16:21:54
		2023-09-10	07:36:02	2023-10-14	16:37:35
		2023-09-10	07:56:08	2023-10-14	16:42:45
		2023-09-10	08:33:25	2023-10-14	17:48:16
		2023-09-10	08:46:14	2023-10-14	17:50:07
		2023-09-10	09:34:29	2023-10-14	18:10:55
				2023-10-14	18:14:22
				2023-10-14	23:14:00
				2023-10-15	03:07:31
				2023-10-15	04:48:09
				2023-10-15	07:11:20
				2023-10-15	07:11:21
				2023-10-15	07:19:55
				2023-10-15	08:21:58

## Sheet: 3.66 -->vertical
date1	time1	date2	time2	date3	time3
2023-08-31	11:02:11	2023-09-05	11:04:15	2023-10-09	11:05:01
2023-08-31	11:23:46	2023-09-05	11:06:15	2023-10-09	11:07:04
2023-08-31	11:48:02	2023-09-05	11:11:02	2023-10-09	11:08:28
2023-08-31	12:09:32	2023-09-05	11:24:40	2023-10-09	11:10:45
2023-08-31	13:02:33	2023-09-05	11:51:14	2023-10-09	11:34:02
2023-08-31	13:05:13	2023-09-05	11:56:45	2023-10-09	12:36:38
2023-08-31	13:13:30	2023-09-05	12:11:52	2023-10-09	13:20:18
2023-08-31	18:27:44	2023-09-05	12:21:58	2023-10-09	14:04:42
2023-08-31	18:33:58	2023-09-05	12:26:03	2023-10-09	14:15:48
2023-08-31	21:26:56	2023-09-05	12:50:04	2023-10-09	15:00:53
2023-09-01	06:28:53	2023-09-05	12:50:27	2023-10-09	15:41:27
2023-09-01	06:42:01	2023-09-05	13:01:50	2023-10-09	15:42:57
2023-09-01	06:50:20	2023-09-05	13:12:54	2023-10-09	15:49:11
2023-09-01	07:07:13	2023-09-05	13:26:55	2023-10-09	16:05:58
2023-09-01	07:07:46	2023-09-05	13:37:36	2023-10-09	16:25:00
2023-09-01	07:09:08	2023-09-05	13:41:28	2023-10-09	16:51:16
2023-09-01	07:09:19	2023-09-05	13:43:06	2023-10-09	17:10:39
2023-09-01	07:11:58	2023-09-05	13:46:55	2023-10-09	17:18:51
2023-09-01	08:54:43	2023-09-05	14:52:40	2023-10-09	17:33:22
2023-09-01	09:51:03	2023-09-05	16:17:48	2023-10-09	18:48:38
2023-09-01	09:54:41	2023-09-05	16:34:59	2023-10-09	19:10:30
		2023-09-05	16:42:04	2023-10-10	07:03:53
		2023-09-05	16:48:31	2023-10-10	07:05:24
		2023-09-05	17:10:31	2023-10-10	07:06:40
		2023-09-05	18:14:29	2023-10-10	07:10:38
		2023-09-05	18:18:06	2023-10-10	07:17:49
		2023-09-05	18:19:33	2023-10-10	07:18:01
		2023-09-05	18:37:52	2023-10-10	08:55:42
		2023-09-05	18:45:56	2023-10-10	09:42:32
		2023-09-05	22:23:33	2023-10-10	09:43:41
		2023-09-06	07:04:27
		2023-09-06	07:24:22
		2023-09-06	09:09:05

## Sheet: 3.66 -->horizontal
date1	time1	date2	time2	date3	time3
2023-08-28	11:04:10	2023-09-01	11:02:45	2023-10-10	11:03:17
2023-08-28	11:06:54	2023-09-01	11:04:52	2023-10-10	11:11:17
2023-08-28	11:30:52	2023-09-01	11:06:06	2023-10-10	11:13:18
2023-08-28	12:24:48	2023-09-01	11:07:07	2023-10-10	11:14:25
2023-08-28	13:44:07	2023-09-01	11:08:56	2023-10-10	11:16:17
2023-08-28	13:48:01	2023-09-01	11:09:18	2023-10-10	11:16:42
2023-08-28	13:48:42	2023-09-01	11:09:27	2023-10-10	11:18:08
2023-08-28	14:30:17	2023-09-01	11:57:17	2023-10-10	11:22:39
2023-08-28	14:32:48	2023-09-01	11:57:32	2023-10-10	11:26:06
2023-08-28	14:40:35	2023-09-01	12:09:03	2023-10-10	11:35:24
2023-08-28	14:46:59	2023-09-01	12:15:55	2023-10-10	11:45:23
2023-08-28	14:48:06	2023-09-01	12:21:13	2023-10-10	12:09:00
2023-08-28	16:40:15	2023-09-01	12:46:43	2023-10-10	12:10:07
2023-08-28	16:51:43	2023-09-01	13:10:05	2023-10-10	13:20:24
2023-08-28	17:02:29	2023-09-01	13:11:47	2023-10-10	14:14:53
2023-08-28	17:21:44	2023-09-01	13:36:54	2023-10-10	14:30:14
2023-08-28	17:26:26	2023-09-01	16:51:00	2023-10-10	15:09:02
2023-08-28	17:36:17	2023-09-01	16:52:03	2023-10-10	15:44:15
2023-08-28	18:05:19	2023-09-01	17:06:49	2023-10-10	16:32:46
2023-08-28	18:48:57	2023-09-01	17:50:51	2023-10-10	16:40:19
2023-08-29	03:07:09	2023-09-01	17:50:58	2023-10-10	16:56:28
2023-08-29	05:25:47	2023-09-01	18:29:15	2023-10-10	16:58:07
2023-08-29	07:06:17	2023-09-01	18:32:48	2023-10-10	16:59:59
2023-08-29	07:09:30	2023-09-01	19:06:23	2023-10-10	17:02:45
2023-08-29	07:11:26	2023-09-01	19:07:43	2023-10-10	17:43:39
2023-08-29	07:17:09	2023-09-01	21:23:11	2023-10-10	17:58:49
2023-08-29	07:19:18	2023-09-02	07:02:22	2023-10-10	18:31:14
2023-08-29	07:35:34	2023-09-02	07:03:16	2023-10-10	18:36:08
		2023-09-02	07:03:38	2023-10-10	18:50:45
		2023-09-02	07:03:50	2023-10-10	19:10:17
		2023-09-02	07:05:54	2023-10-10	21:01:38
		2023-09-02	07:08:34	2023-10-11	07:10:03
		2023-09-02	07:09:25	2023-10-11	07:12:27
		2023-09-02	07:09:32	2023-10-11	07:13:42
		2023-09-02	07:09:35	2023-10-11	07:20:28
		2023-09-02	07:12:32	2023-10-11	07:21:12
		2023-09-02	07:18:24	2023-10-11	07:41:46
		2023-09-02	07:19:00	2023-10-11	09:00:50
		2023-09-02	07:25:14	2023-10-11	09:25:37
		2023-09-02	07:37:45	2023-10-11	09:33:01
		2023-09-02	08:23:08
		2023-09-02	08:23:41
		2023-09-02	09:55:27
