# Supplementary material for: Repelling Aedes aegypti mosquitoes with electric fields using insulated conductor wires
Source: PLoS Negl Trop Dis. 2024 Sep 13;18(9):e0012493. doi: 10.1371/journal.pntd.0012493 (PMC11424001; doi:10.1371/journal.pntd.0012493)
Supplement: S5 File — Every two columns show data from a single experimental run. (XLSX) [file pntd.0012493.s007.xlsx]

## Sheet: 0 -->1.64cm
date1	time1	date3	time3
2023-10-24	11:00:22	2023-11-06	11:02:08
2023-10-24	11:00:24	2023-11-06	11:02:22
2023-10-24	11:00:27	2023-11-06	11:03:28
2023-10-24	11:00:28	2023-11-06	11:03:32
2023-10-24	11:00:46	2023-11-06	11:03:35
2023-10-24	11:00:48	2023-11-06	11:03:47
2023-10-24	11:00:48	2023-11-06	11:03:52
2023-10-24	11:00:59	2023-11-06	11:04:04
2023-10-24	11:01:14	2023-11-06	11:04:10
2023-10-24	11:01:22	2023-11-06	11:04:23
2023-10-24	11:01:35	2023-11-06	11:04:46
2023-10-24	11:01:39	2023-11-06	11:04:55
2023-10-24	11:01:41	2023-11-06	11:05:06
2023-10-24	11:01:56	2023-11-06	11:05:33
2023-10-24	11:01:57	2023-11-06	11:05:54
2023-10-24	11:02:12	2023-11-06	11:06:04
2023-10-24	11:02:31	2023-11-06	11:06:28
2023-10-24	11:02:33	2023-11-06	11:07:06
2023-10-24	11:02:36	2023-11-06	11:07:26
2023-10-24	11:02:53	2023-11-06	11:07:55
2023-10-24	11:02:55	2023-11-06	11:08:01
2023-10-24	11:03:22	2023-11-06	11:08:04
2023-10-24	11:03:23	2023-11-06	11:08:09
2023-10-24	11:03:34	2023-11-06	11:08:14
2023-10-24	11:03:41	2023-11-06	11:08:59
2023-10-24	11:03:47	2023-11-06	11:09:19
2023-10-24	11:03:57	2023-11-06	11:09:59
2023-10-24	11:04:12	2023-11-06	11:12:11
2023-10-24	11:04:41	2023-11-06	11:14:14
2023-10-24	11:05:21	2023-11-06	11:17:24
2023-10-24	11:05:34	2023-11-06	11:23:47
2023-10-24	11:05:47	2023-11-06	11:25:50
2023-10-24	11:05:58	2023-11-06	11:26:02
2023-10-24	11:07:43	2023-11-06	11:27:15
2023-10-24	11:07:57	2023-11-06	11:27:48
2023-10-24	11:08:15	2023-11-06	11:29:16
2023-10-24	11:08:38	2023-11-06	11:50:17
2023-10-24	11:08:52	2023-11-06	12:02:50
2023-10-24	11:09:59	2023-11-06	12:07:42
2023-10-24	11:12:56	2023-11-06	12:15:26
2023-10-24	11:16:26	2023-11-06	12:21:26
2023-10-24	11:18:08	2023-11-06	12:32:31
2023-10-24	11:22:01	2023-11-06	12:32:50
2023-10-24	11:50:13	2023-11-06	12:44:37
2023-10-24	11:50:52	2023-11-06	13:20:31
2023-10-24	12:02:42	2023-11-06	13:24:34
2023-10-24	12:40:01	2023-11-06	13:51:13
2023-10-24	12:40:52	2023-11-06	13:57:59
2023-10-24	12:43:09	2023-11-06	13:59:58
2023-10-24	13:19:12	2023-11-06	14:17:05
2023-10-24	14:30:50	2023-11-06	14:33:53
2023-10-24	14:44:41	2023-11-06	14:50:50
2023-10-24	14:58:26	2023-11-06	15:34:47
2023-10-24	15:02:20	2023-11-06	16:55:20
2023-10-24	15:03:18	2023-11-06	17:06:52
2023-10-24	15:15:32	2023-11-06	17:36:39
2023-10-24	15:18:55	2023-11-06	17:47:48
2023-10-24	15:38:26	2023-11-06	17:52:07
2023-10-24	15:51:35	2023-11-06	18:34:51
2023-10-24	16:14:42	2023-11-06	19:21:34
2023-10-24	17:26:33	2023-11-07	07:07:50
2023-10-24	17:47:53	2023-11-07	07:15:53
2023-10-24	18:01:42	2023-11-07	07:16:22
2023-10-24	18:23:13	2023-11-07	07:18:25
2023-10-24	18:32:49	2023-11-07	07:26:39
2023-10-24	18:57:43
2023-10-25	02:08:24
2023-10-25	07:03:45
2023-10-25	07:05:16
2023-10-25	07:06:35
2023-10-25	07:07:53
2023-10-25	07:08:52
2023-10-25	07:08:53
2023-10-25	07:09:52
2023-10-25	07:10:17
2023-10-25	07:10:48
2023-10-25	07:11:21
2023-10-25	07:11:35
2023-10-25	07:12:31
2023-10-25	07:13:50
2023-10-25	07:13:51
2023-10-25	07:46:36

## Sheet: 0 -->2.64cm
date1	time1	date2	time2	date3	time3
2023-10-18	11:00:26	2023-10-31	11:04:05	2023-11-07	11:01:29
2023-10-18	11:00:31	2023-10-31	11:04:09	2023-11-07	11:01:43
2023-10-18	11:00:40	2023-10-31	11:04:10	2023-11-07	11:01:56
2023-10-18	11:00:53	2023-10-31	11:04:11	2023-11-07	11:02:09
2023-10-18	11:01:00	2023-10-31	11:04:27	2023-11-07	11:03:50
2023-10-18	11:01:18	2023-10-31	11:05:32	2023-11-07	11:03:52
2023-10-18	11:01:28	2023-10-31	11:05:50	2023-11-07	11:04:07
2023-10-18	11:02:03	2023-10-31	11:06:00	2023-11-07	11:04:59
2023-10-18	11:02:21	2023-10-31	11:06:24	2023-11-07	11:05:07
2023-10-18	11:02:24	2023-10-31	11:06:25	2023-11-07	11:05:10
2023-10-18	11:02:35	2023-10-31	11:06:31	2023-11-07	11:05:16
2023-10-18	11:02:53	2023-10-31	11:06:38	2023-11-07	11:05:18
2023-10-18	11:03:12	2023-10-31	11:07:16	2023-11-07	11:05:31
2023-10-18	11:03:31	2023-10-31	11:07:35	2023-11-07	11:05:57
2023-10-18	11:03:34	2023-10-31	11:08:11	2023-11-07	11:06:02
2023-10-18	11:03:53	2023-10-31	11:08:26	2023-11-07	11:06:14
2023-10-18	11:04:05	2023-10-31	11:08:33	2023-11-07	11:06:40
2023-10-18	11:04:06	2023-10-31	11:08:43	2023-11-07	11:06:41
2023-10-18	11:04:06	2023-10-31	11:08:58	2023-11-07	11:06:45
2023-10-18	11:04:30	2023-10-31	11:09:15	2023-11-07	11:07:12
2023-10-18	11:05:09	2023-10-31	11:09:56	2023-11-07	11:08:04
2023-10-18	11:05:11	2023-10-31	11:10:53	2023-11-07	11:08:11
2023-10-18	11:05:18	2023-10-31	11:11:11	2023-11-07	11:08:32
2023-10-18	11:05:26	2023-10-31	11:11:30	2023-11-07	11:09:00
2023-10-18	11:05:48	2023-10-31	11:12:52	2023-11-07	11:09:12
2023-10-18	11:05:53	2023-10-31	11:13:38	2023-11-07	11:09:23
2023-10-18	11:05:55	2023-10-31	11:14:41	2023-11-07	11:09:52
2023-10-18	11:05:56	2023-10-31	11:14:50	2023-11-07	11:10:09
2023-10-18	11:06:12	2023-10-31	11:16:02	2023-11-07	11:10:29
2023-10-18	11:06:14	2023-10-31	11:17:29	2023-11-07	11:11:25
2023-10-18	11:06:28	2023-10-31	11:23:18	2023-11-07	11:11:48
2023-10-18	11:06:32	2023-10-31	11:27:12	2023-11-07	11:11:49
2023-10-18	11:06:37	2023-10-31	11:28:39	2023-11-07	11:12:10
2023-10-18	11:06:46	2023-10-31	11:36:31	2023-11-07	11:12:25
2023-10-18	11:06:48	2023-10-31	11:43:04	2023-11-07	11:14:02
2023-10-18	11:07:07	2023-10-31	11:45:53	2023-11-07	11:16:27
2023-10-18	11:07:21	2023-10-31	12:02:56	2023-11-07	11:17:08
2023-10-18	11:07:28	2023-10-31	12:04:05	2023-11-07	11:17:10
2023-10-18	11:07:29	2023-10-31	12:08:34	2023-11-07	11:18:18
2023-10-18	11:08:35	2023-10-31	12:24:32	2023-11-07	11:21:11
2023-10-18	11:09:40	2023-10-31	12:27:41	2023-11-07	11:23:09
2023-10-18	11:10:32	2023-10-31	12:54:30	2023-11-07	11:23:12
2023-10-18	11:11:07	2023-10-31	12:55:08	2023-11-07	11:40:14
2023-10-18	11:12:18	2023-10-31	13:02:14	2023-11-07	11:42:21
2023-10-18	11:12:58	2023-10-31	13:04:35	2023-11-07	11:46:16
2023-10-18	11:13:43	2023-10-31	14:09:40	2023-11-07	11:46:50
2023-10-18	11:13:45	2023-10-31	14:11:29	2023-11-07	11:47:55
2023-10-18	11:14:05	2023-10-31	14:23:04	2023-11-07	12:06:25
2023-10-18	11:14:39	2023-10-31	14:24:18	2023-11-07	12:15:33
2023-10-18	11:15:47	2023-10-31	14:37:55	2023-11-07	12:18:10
2023-10-18	11:19:07	2023-10-31	15:04:24	2023-11-07	12:36:29
2023-10-18	11:19:49	2023-10-31	15:25:08	2023-11-07	12:48:37
2023-10-18	11:21:40	2023-10-31	15:35:30	2023-11-07	13:40:40
2023-10-18	11:26:02	2023-10-31	15:37:09	2023-11-07	14:18:29
2023-10-18	11:27:36	2023-10-31	15:58:35	2023-11-07	14:40:29
2023-10-18	11:30:43	2023-10-31	16:00:55	2023-11-07	14:57:33
2023-10-18	11:33:59	2023-10-31	16:23:54	2023-11-07	15:05:27
2023-10-18	11:36:41	2023-10-31	17:19:57	2023-11-07	15:13:38
2023-10-18	11:47:21	2023-10-31	17:31:44	2023-11-07	15:47:18
2023-10-18	12:19:37	2023-10-31	17:33:24	2023-11-07	15:54:18
2023-10-18	12:23:02	2023-10-31	18:19:54	2023-11-07	17:06:47
2023-10-18	12:44:59	2023-10-31	18:31:00	2023-11-07	17:12:10
2023-10-18	12:47:36	2023-10-31	18:35:56	2023-11-07	17:16:53
2023-10-18	12:56:02	2023-10-31	18:47:59	2023-11-07	17:25:28
2023-10-18	13:19:17	2023-11-01	04:22:55	2023-11-07	17:33:14
2023-10-18	13:41:21	2023-11-01	07:02:37	2023-11-07	18:36:35
2023-10-18	13:47:12	2023-11-01	07:03:09	2023-11-07	18:37:55
2023-10-18	13:48:45	2023-11-01	07:04:41	2023-11-07	19:00:20
2023-10-18	14:04:07	2023-11-01	07:08:14	2023-11-08	04:17:53
2023-10-18	14:09:05	2023-11-01	07:08:24	2023-11-08	07:03:54
2023-10-18	14:18:16	2023-11-01	07:09:45	2023-11-08	07:05:56
2023-10-18	14:25:09	2023-11-01	07:10:21	2023-11-08	07:10:49
2023-10-18	14:42:15	2023-11-01	07:10:41	2023-11-08	07:11:06
2023-10-18	15:27:52	2023-11-01	07:12:09	2023-11-08	07:12:53
2023-10-18	16:04:09	2023-11-01	07:13:06	2023-11-08	07:13:42
2023-10-18	16:20:51	2023-11-01	07:13:49	2023-11-08	07:14:20
2023-10-18	17:44:15	2023-11-01	07:16:34	2023-11-08	07:16:08
2023-10-18	17:50:44	2023-11-01	07:16:40	2023-11-08	07:18:10
2023-10-18	18:01:49	2023-11-01	07:29:00	2023-11-08	07:48:05
2023-10-18	18:07:50	2023-11-01	07:33:21	2023-11-08	08:10:00
2023-10-18	19:01:37			2023-11-08	08:28:28
2023-10-18	19:29:48			2023-11-08	08:29:57
2023-10-19	06:03:45
2023-10-19	07:04:55
2023-10-19	07:07:27
2023-10-19	07:11:14
2023-10-19	07:11:42
2023-10-19	07:18:56
2023-10-19	08:54:26

## Sheet: 0.61 -->1.64cm
date1	time1	date2	time2	date3	time3
2023-10-20	11:00:46	2023-10-30	11:02:17	2023-11-12	11:02:19
2023-10-20	11:00:53	2023-10-30	11:02:32	2023-11-12	11:02:52
2023-10-20	11:00:54	2023-10-30	11:03:22	2023-11-12	11:04:25
2023-10-20	11:01:54	2023-10-30	11:04:17	2023-11-12	11:04:58
2023-10-20	11:01:56	2023-10-30	11:04:20	2023-11-12	11:05:25
2023-10-20	11:02:29	2023-10-30	11:05:08	2023-11-12	11:05:48
2023-10-20	11:02:45	2023-10-30	11:05:11	2023-11-12	11:05:56
2023-10-20	11:02:45	2023-10-30	11:05:56	2023-11-12	11:08:20
2023-10-20	11:02:58	2023-10-30	11:06:18	2023-11-12	11:09:21
2023-10-20	11:03:22	2023-10-30	11:08:09	2023-11-12	11:10:41
2023-10-20	11:05:06	2023-10-30	11:09:01	2023-11-12	11:14:19
2023-10-20	11:05:19	2023-10-30	11:13:35	2023-11-12	11:17:21
2023-10-20	11:05:41	2023-10-30	11:14:23	2023-11-12	11:26:53
2023-10-20	11:05:50	2023-10-30	11:14:26	2023-11-12	11:29:03
2023-10-20	11:05:54	2023-10-30	11:15:58	2023-11-12	11:39:38
2023-10-20	11:06:36	2023-10-30	11:16:16	2023-11-12	11:44:10
2023-10-20	11:06:53	2023-10-30	11:18:58	2023-11-12	11:46:07
2023-10-20	11:07:08	2023-10-30	11:21:41	2023-11-12	11:47:29
2023-10-20	11:07:42	2023-10-30	11:27:22	2023-11-12	12:14:44
2023-10-20	11:08:10	2023-10-30	11:28:55	2023-11-12	12:15:34
2023-10-20	11:09:20	2023-10-30	11:35:23	2023-11-12	12:19:52
2023-10-20	11:09:24	2023-10-30	12:17:45	2023-11-12	12:30:51
2023-10-20	11:09:49	2023-10-30	12:20:46	2023-11-12	12:40:21
2023-10-20	11:12:03	2023-10-30	13:07:31	2023-11-12	12:47:59
2023-10-20	11:13:36	2023-10-30	13:10:37	2023-11-12	12:57:31
2023-10-20	11:14:27	2023-10-30	13:11:37	2023-11-12	13:31:24
2023-10-20	11:15:52	2023-10-30	13:34:58	2023-11-12	13:35:20
2023-10-20	11:17:44	2023-10-30	13:56:44	2023-11-12	13:50:36
2023-10-20	11:18:39	2023-10-30	14:29:41	2023-11-12	13:58:12
2023-10-20	11:18:57	2023-10-30	14:55:59	2023-11-12	14:02:51
2023-10-20	11:21:23	2023-10-30	15:07:38	2023-11-12	15:05:39
2023-10-20	11:22:16	2023-10-30	15:12:19	2023-11-12	15:40:47
2023-10-20	11:22:33	2023-10-30	15:40:30	2023-11-12	16:25:25
2023-10-20	11:22:51	2023-10-30	16:06:59	2023-11-12	17:29:38
2023-10-20	11:23:54	2023-10-30	17:36:07	2023-11-12	18:08:46
2023-10-20	11:30:52	2023-10-30	17:43:00	2023-11-12	18:41:17
2023-10-20	11:35:34	2023-10-30	17:55:14	2023-11-12	19:07:16
2023-10-20	11:36:55	2023-10-30	18:49:53	2023-11-12	22:58:46
2023-10-20	11:44:14	2023-10-30	19:06:37	2023-11-13	01:34:24
2023-10-20	11:56:04	2023-10-31	07:03:23	2023-11-13	07:08:11
2023-10-20	12:14:11	2023-10-31	07:05:12	2023-11-13	07:11:41
2023-10-20	12:22:01	2023-10-31	07:10:01	2023-11-13	07:19:37
2023-10-20	12:25:41	2023-10-31	07:10:30	2023-11-13	07:55:16
2023-10-20	12:29:12	2023-10-31	07:10:56	2023-11-13	08:14:29
2023-10-20	12:44:49	2023-10-31	07:11:18
2023-10-20	12:53:31	2023-10-31	07:22:29
2023-10-20	12:54:23	2023-10-31	07:23:32
2023-10-20	12:55:52	2023-10-31	08:07:09
2023-10-20	13:35:25	2023-10-31	09:00:22
2023-10-20	14:51:30
2023-10-20	14:55:50
2023-10-20	15:01:48
2023-10-20	15:06:01
2023-10-20	15:09:52
2023-10-20	15:37:17
2023-10-20	15:40:07
2023-10-20	16:17:03
2023-10-20	16:41:14
2023-10-20	16:52:49
2023-10-20	17:14:20
2023-10-20	18:32:15
2023-10-20	18:38:07
2023-10-20	18:49:40
2023-10-20	19:26:12
2023-10-20	19:27:28
2023-10-20	21:24:06
2023-10-20	22:42:35
2023-10-21	07:03:18
2023-10-21	07:04:46
2023-10-21	07:13:01
2023-10-21	07:13:44
2023-10-21	07:16:56
2023-10-21	09:45:17

## Sheet: 0.61 -->2.64cm
date1	time1	date2	time2	date3	time3
2023-10-19	11:01:17	2023-11-04	11:00:54	2023-11-09	11:00:55
2023-10-19	11:02:59	2023-11-04	11:01:29	2023-11-09	11:03:01
2023-10-19	11:03:02	2023-11-04	11:01:35	2023-11-09	11:03:06
2023-10-19	11:03:12	2023-11-04	11:01:42	2023-11-09	11:04:22
2023-10-19	11:03:14	2023-11-04	11:01:48	2023-11-09	11:04:46
2023-10-19	11:03:36	2023-11-04	11:01:54	2023-11-09	11:04:47
2023-10-19	11:04:23	2023-11-04	11:01:54	2023-11-09	11:05:13
2023-10-19	11:04:36	2023-11-04	11:02:04	2023-11-09	11:05:17
2023-10-19	11:04:53	2023-11-04	11:02:23	2023-11-09	11:05:18
2023-10-19	11:05:50	2023-11-04	11:02:31	2023-11-09	11:05:58
2023-10-19	11:06:03	2023-11-04	11:03:42	2023-11-09	11:06:17
2023-10-19	11:06:15	2023-11-04	11:04:14	2023-11-09	11:06:48
2023-10-19	11:06:30	2023-11-04	11:04:47	2023-11-09	11:06:52
2023-10-19	11:06:32	2023-11-04	11:04:59	2023-11-09	11:06:58
2023-10-19	11:06:45	2023-11-04	11:05:20	2023-11-09	11:07:30
2023-10-19	11:07:44	2023-11-04	11:05:29	2023-11-09	11:07:32
2023-10-19	11:09:00	2023-11-04	11:05:41	2023-11-09	11:08:36
2023-10-19	11:09:09	2023-11-04	11:06:10	2023-11-09	11:08:44
2023-10-19	11:11:03	2023-11-04	11:06:47	2023-11-09	11:08:52
2023-10-19	11:11:49	2023-11-04	11:07:16	2023-11-09	11:08:54
2023-10-19	11:12:07	2023-11-04	11:07:54	2023-11-09	11:09:22
2023-10-19	11:12:19	2023-11-04	11:09:10	2023-11-09	11:09:36
2023-10-19	11:12:34	2023-11-04	11:09:36	2023-11-09	11:09:42
2023-10-19	11:14:06	2023-11-04	11:09:50	2023-11-09	11:09:59
2023-10-19	11:15:16	2023-11-04	11:10:05	2023-11-09	11:10:13
2023-10-19	11:16:56	2023-11-04	11:10:05	2023-11-09	11:11:21
2023-10-19	11:18:14	2023-11-04	11:10:08	2023-11-09	11:11:58
2023-10-19	11:19:24	2023-11-04	11:10:55	2023-11-09	11:12:25
2023-10-19	11:22:08	2023-11-04	11:11:05	2023-11-09	11:12:40
2023-10-19	11:22:23	2023-11-04	11:11:08	2023-11-09	11:14:24
2023-10-19	11:23:28	2023-11-04	11:11:48	2023-11-09	11:14:39
2023-10-19	11:24:41	2023-11-04	11:13:27	2023-11-09	11:14:49
2023-10-19	11:24:50	2023-11-04	11:13:32	2023-11-09	11:16:18
2023-10-19	11:25:20	2023-11-04	11:13:42	2023-11-09	11:16:54
2023-10-19	11:27:50	2023-11-04	11:14:12	2023-11-09	11:16:57
2023-10-19	11:31:34	2023-11-04	11:14:30	2023-11-09	11:26:06
2023-10-19	11:31:38	2023-11-04	11:19:17	2023-11-09	11:29:58
2023-10-19	11:39:10	2023-11-04	11:20:01	2023-11-09	11:44:30
2023-10-19	11:39:25	2023-11-04	11:24:53	2023-11-09	11:50:55
2023-10-19	11:42:31	2023-11-04	11:28:07	2023-11-09	11:52:05
2023-10-19	11:59:58	2023-11-04	11:39:39	2023-11-09	11:58:24
2023-10-19	12:07:08	2023-11-04	11:41:05	2023-11-09	12:25:19
2023-10-19	12:10:05	2023-11-04	11:45:48	2023-11-09	12:50:31
2023-10-19	12:12:32	2023-11-04	11:49:41	2023-11-09	13:02:21
2023-10-19	12:25:01	2023-11-04	11:52:23	2023-11-09	13:14:14
2023-10-19	12:28:08	2023-11-04	12:11:04	2023-11-09	13:21:14
2023-10-19	12:30:32	2023-11-04	12:24:00	2023-11-09	13:41:09
2023-10-19	12:33:03	2023-11-04	12:31:02	2023-11-09	13:44:44
2023-10-19	12:42:01	2023-11-04	12:44:16	2023-11-09	13:46:50
2023-10-19	12:57:55	2023-11-04	12:44:32	2023-11-09	14:07:36
2023-10-19	13:12:45	2023-11-04	13:18:12	2023-11-09	14:19:33
2023-10-19	13:37:31	2023-11-04	13:36:19	2023-11-09	14:51:11
2023-10-19	13:58:02	2023-11-04	13:38:32	2023-11-09	15:18:39
2023-10-19	14:09:37	2023-11-04	13:57:28	2023-11-09	15:46:53
2023-10-19	14:17:25	2023-11-04	13:57:29	2023-11-09	16:00:43
2023-10-19	14:21:18	2023-11-04	14:02:43	2023-11-09	16:10:50
2023-10-19	14:25:46	2023-11-04	14:12:43	2023-11-09	16:11:41
2023-10-19	14:26:14	2023-11-04	14:25:25	2023-11-09	16:19:16
2023-10-19	14:35:23	2023-11-04	16:03:27	2023-11-09	16:29:11
2023-10-19	14:47:34	2023-11-04	16:44:53	2023-11-09	17:17:40
2023-10-19	14:47:49	2023-11-04	17:12:23	2023-11-09	17:34:42
2023-10-19	14:57:37	2023-11-04	17:24:13	2023-11-09	17:39:06
2023-10-19	15:18:41	2023-11-04	17:53:02	2023-11-09	17:50:46
2023-10-19	15:30:22	2023-11-04	17:59:43	2023-11-09	18:02:16
2023-10-19	16:12:15	2023-11-04	18:26:25	2023-11-09	18:22:00
2023-10-19	16:20:30	2023-11-04	18:41:08	2023-11-09	18:53:29
2023-10-19	17:03:54	2023-11-04	19:05:25	2023-11-09	18:57:09
2023-10-19	17:04:20	2023-11-04	19:16:11	2023-11-09	20:41:04
2023-10-19	17:05:43	2023-11-04	19:21:20	2023-11-10	07:08:07
2023-10-19	17:07:25	2023-11-05	07:05:17	2023-11-10	07:10:45
2023-10-19	17:11:42	2023-11-05	07:05:33	2023-11-10	07:15:21
2023-10-19	17:13:36	2023-11-05	07:06:26	2023-11-10	07:15:48
2023-10-19	17:21:59	2023-11-05	07:10:06	2023-11-10	07:16:16
2023-10-19	17:24:18	2023-11-05	07:10:41	2023-11-10	07:22:09
2023-10-19	17:25:52	2023-11-05	07:17:49	2023-11-10	07:48:13
2023-10-19	17:33:05	2023-11-05	07:18:46	2023-11-10	08:34:34
2023-10-19	17:35:39	2023-11-05	07:21:48
2023-10-19	17:43:31
2023-10-19	18:00:44
2023-10-19	18:02:38
2023-10-19	18:05:00
2023-10-19	18:28:34
2023-10-19	18:50:58
2023-10-19	18:56:30
2023-10-20	07:05:42
2023-10-20	07:06:46
2023-10-20	07:10:14
2023-10-20	07:12:08
2023-10-20	07:17:12

## Sheet: 1.83 -->1.64cm
date1	time1	date2	time2	date3	time3
2023-10-22	11:02:50	2023-10-29	11:38:56	2023-11-08	11:01:22
2023-10-22	11:07:31	2023-10-29	12:43:34	2023-11-08	11:13:55
2023-10-22	11:08:06	2023-10-29	13:07:30	2023-11-08	11:17:47
2023-10-22	11:13:36	2023-10-29	13:16:14	2023-11-08	11:19:39
2023-10-22	11:16:28	2023-10-29	15:31:05	2023-11-08	11:44:36
2023-10-22	11:17:46	2023-10-29	15:45:52	2023-11-08	11:46:20
2023-10-22	11:17:51	2023-10-29	15:48:13	2023-11-08	12:05:10
2023-10-22	11:23:10	2023-10-29	20:34:26	2023-11-08	12:06:09
2023-10-22	11:24:31	2023-10-29	23:32:39	2023-11-08	13:53:43
2023-10-22	11:26:07	2023-10-30	07:01:44	2023-11-08	14:33:46
2023-10-22	11:27:58	2023-10-30	07:03:46	2023-11-08	14:42:58
2023-10-22	11:48:52	2023-10-30	07:04:14	2023-11-08	18:10:40
2023-10-22	12:23:25	2023-10-30	07:06:37	2023-11-08	18:47:25
2023-10-22	12:56:13	2023-10-30	07:07:10	2023-11-08	18:48:08
2023-10-22	13:05:46	2023-10-30	07:08:35	2023-11-08	19:01:51
2023-10-22	13:11:24	2023-10-30	07:12:29	2023-11-09	07:04:55
2023-10-22	13:33:40	2023-10-30	07:14:35	2023-11-09	07:08:50
2023-10-22	14:23:54	2023-10-30	08:03:42	2023-11-09	07:12:04
2023-10-22	14:24:57	2023-10-30	08:04:05	2023-11-09	07:13:16
2023-10-22	14:43:56	2023-10-30	08:10:58	2023-11-09	07:14:20
2023-10-22	16:31:06	2023-10-30	08:13:40	2023-11-09	07:19:31
2023-10-22	16:57:29	2023-10-30	08:35:12	2023-11-09	07:39:42
2023-10-22	17:07:59	2023-10-30	09:08:47
2023-10-22	17:14:29
2023-10-22	17:36:35
2023-10-22	17:58:37
2023-10-22	18:09:39
2023-10-22	18:25:38
2023-10-22	18:31:59
2023-10-22	19:10:52
2023-10-23	00:38:23
2023-10-23	02:53:07
2023-10-23	03:14:08
2023-10-23	07:05:10
2023-10-23	07:08:42
2023-10-23	07:09:06
2023-10-23	07:10:49
2023-10-23	07:12:59
2023-10-23	07:20:50
2023-10-23	07:24:36
2023-10-23	07:58:35
2023-10-23	08:10:17
2023-10-23	09:54:14

## Sheet: 1.83 -->2.64cm
date1	time1	date3	time3
2023-10-21	11:02:40	2023-11-11	11:01:31
2023-10-21	11:04:15	2023-11-11	11:03:28
2023-10-21	11:04:46	2023-11-11	11:03:30
2023-10-21	11:05:53	2023-11-11	11:03:44
2023-10-21	11:06:20	2023-11-11	11:03:59
2023-10-21	11:06:31	2023-11-11	11:04:01
2023-10-21	11:06:43	2023-11-11	11:04:08
2023-10-21	11:07:22	2023-11-11	11:04:27
2023-10-21	11:08:04	2023-11-11	11:05:28
2023-10-21	11:09:37	2023-11-11	11:05:31
2023-10-21	11:09:43	2023-11-11	11:05:36
2023-10-21	11:09:54	2023-11-11	11:05:38
2023-10-21	11:12:22	2023-11-11	11:06:26
2023-10-21	11:13:11	2023-11-11	11:06:49
2023-10-21	11:17:25	2023-11-11	11:06:57
2023-10-21	11:22:29	2023-11-11	11:07:01
2023-10-21	11:25:08	2023-11-11	11:07:57
2023-10-21	11:27:38	2023-11-11	11:08:12
2023-10-21	11:28:33	2023-11-11	11:11:07
2023-10-21	11:29:39	2023-11-11	11:11:21
2023-10-21	11:48:15	2023-11-11	11:12:20
2023-10-21	12:07:31	2023-11-11	11:13:49
2023-10-21	12:18:11	2023-11-11	11:19:30
2023-10-21	12:22:13	2023-11-11	11:24:25
2023-10-21	13:16:07	2023-11-11	11:24:32
2023-10-21	13:38:33	2023-11-11	11:25:33
2023-10-21	13:48:34	2023-11-11	11:33:03
2023-10-21	13:51:25	2023-11-11	11:33:22
2023-10-21	13:56:08	2023-11-11	11:33:42
2023-10-21	14:23:22	2023-11-11	11:34:52
2023-10-21	14:26:29	2023-11-11	12:01:57
2023-10-21	14:47:03	2023-11-11	12:25:33
2023-10-21	15:24:45	2023-11-11	13:06:47
2023-10-21	15:28:34	2023-11-11	13:08:25
2023-10-21	15:35:32	2023-11-11	13:09:00
2023-10-21	15:40:39	2023-11-11	13:11:43
2023-10-21	15:53:45	2023-11-11	13:35:49
2023-10-21	15:55:11	2023-11-11	13:52:19
2023-10-21	16:09:55	2023-11-11	14:34:05
2023-10-21	16:52:17	2023-11-11	15:21:44
2023-10-21	16:58:48	2023-11-11	15:29:45
2023-10-21	17:00:46	2023-11-11	15:32:35
2023-10-21	17:14:11	2023-11-11	17:32:55
2023-10-21	17:38:45	2023-11-11	17:38:57
2023-10-21	17:45:40	2023-11-11	17:52:41
2023-10-21	17:58:29	2023-11-11	18:50:24
2023-10-21	18:06:47	2023-11-11	18:53:27
2023-10-21	18:13:24	2023-11-11	19:03:13
2023-10-21	18:19:11	2023-11-11	19:25:10
2023-10-21	18:19:25	2023-11-12	07:09:02
2023-10-21	18:39:54	2023-11-12	07:22:06
2023-10-21	18:43:37	2023-11-12	09:18:18
2023-10-21	18:46:20	2023-11-12	09:29:23
2023-10-21	19:08:56
2023-10-21	19:13:58
2023-10-21	19:36:42
2023-10-21	23:28:40
2023-10-21	23:55:20
2023-10-22	05:16:30
2023-10-22	07:11:12
2023-10-22	07:11:27
2023-10-22	07:17:46
2023-10-22	07:18:32
2023-10-22	07:20:41
2023-10-22	07:39:33
2023-10-22	07:54:19
2023-10-22	07:57:19
2023-10-22	09:28:58
2023-10-22	09:49:31
2023-10-22	09:56:42

## Sheet: 3.66 -->1.64cm
date1	time1	date2	time2	date3	time3
2023-10-25	11:09:21	2023-11-03	11:58:25	2023-11-05	11:11:11
2023-10-25	11:11:38	2023-11-03	12:38:12	2023-11-05	11:29:01
2023-10-25	11:17:35	2023-11-03	15:47:55	2023-11-05	12:01:10
2023-10-25	11:30:15	2023-11-03	15:57:05	2023-11-05	12:14:11
2023-10-25	12:10:43	2023-11-03	17:24:17	2023-11-05	12:14:57
2023-10-25	12:12:20	2023-11-03	17:38:43	2023-11-05	13:38:07
2023-10-25	13:08:48	2023-11-03	17:46:57	2023-11-05	14:15:55
2023-10-25	14:55:15	2023-11-03	18:38:17	2023-11-05	14:51:45
2023-10-25	15:19:05	2023-11-03	18:49:56	2023-11-05	15:40:41
2023-10-25	15:51:10	2023-11-03	18:51:00	2023-11-05	16:19:15
2023-10-25	16:41:40	2023-11-03	19:02:39	2023-11-05	16:42:04
2023-10-25	16:52:53	2023-11-03	19:11:52	2023-11-05	17:31:00
2023-10-25	17:10:56	2023-11-04	01:13:32	2023-11-05	17:44:33
2023-10-25	17:11:15	2023-11-04	07:08:27	2023-11-05	17:50:58
2023-10-25	18:21:49	2023-11-04	07:09:02	2023-11-05	19:05:46
2023-10-25	18:56:47	2023-11-04	07:09:56	2023-11-05	19:46:26
2023-10-25	19:14:15	2023-11-04	07:17:43	2023-11-06	00:19:33
2023-10-26	03:41:06	2023-11-04	07:22:21	2023-11-06	01:50:04
2023-10-26	05:04:08	2023-11-04	07:27:01	2023-11-06	01:53:28
2023-10-26	07:04:08	2023-11-04	07:28:49	2023-11-06	03:32:09
2023-10-26	07:06:08	2023-11-04	07:38:53	2023-11-06	03:34:27
2023-10-26	07:07:03	2023-11-04	07:41:43	2023-11-06	03:43:28
2023-10-26	07:12:00	2023-11-04	07:55:54	2023-11-06	05:09:43
2023-10-26	07:12:16			2023-11-06	07:11:04
2023-10-26	07:20:40			2023-11-06	07:11:47
				2023-11-06	07:12:11
				2023-11-06	07:13:12
				2023-11-06	07:17:21
				2023-11-06	08:27:38

## Sheet: 3.66 -->2.64cm
date1	time1	date2	time2	date3	time3
2023-10-27	11:07:42	2023-10-28	11:01:15	2023-11-10	11:13:44
2023-10-27	11:09:04	2023-10-28	11:01:22	2023-11-10	11:23:43
2023-10-27	11:10:26	2023-10-28	11:07:04	2023-11-10	11:24:43
2023-10-27	11:10:28	2023-10-28	11:07:14	2023-11-10	11:28:55
2023-10-27	11:13:20	2023-10-28	11:08:24	2023-11-10	11:36:27
2023-10-27	11:19:54	2023-10-28	11:08:52	2023-11-10	11:38:17
2023-10-27	11:23:03	2023-10-28	11:14:55	2023-11-10	12:18:45
2023-10-27	11:24:20	2023-10-28	11:21:24	2023-11-10	12:50:01
2023-10-27	11:24:22	2023-10-28	11:25:10	2023-11-10	12:50:28
2023-10-27	11:35:57	2023-10-28	11:33:33	2023-11-10	13:39:11
2023-10-27	11:41:22	2023-10-28	11:59:23	2023-11-10	13:50:18
2023-10-27	11:47:31	2023-10-28	12:20:22	2023-11-10	13:56:20
2023-10-27	11:55:12	2023-10-28	12:33:08	2023-11-10	14:02:06
2023-10-27	11:56:30	2023-10-28	12:36:52	2023-11-10	14:37:00
2023-10-27	12:05:37	2023-10-28	12:49:03	2023-11-10	14:57:38
2023-10-27	12:33:52	2023-10-28	12:54:21	2023-11-10	15:24:25
2023-10-27	12:36:58	2023-10-28	12:55:46	2023-11-10	16:32:35
2023-10-27	12:44:12	2023-10-28	14:29:35	2023-11-10	16:45:24
2023-10-27	13:02:35	2023-10-28	14:44:09	2023-11-10	17:03:54
2023-10-27	13:07:14	2023-10-28	15:06:12	2023-11-10	17:41:54
2023-10-27	13:28:57	2023-10-28	15:13:31	2023-11-10	17:59:32
2023-10-27	14:05:11	2023-10-28	16:07:02	2023-11-10	17:59:40
2023-10-27	14:28:10	2023-10-28	16:41:11	2023-11-10	18:22:50
2023-10-27	15:03:39	2023-10-28	18:02:26	2023-11-10	18:31:46
2023-10-27	15:07:18	2023-10-28	18:32:33	2023-11-10	19:00:43
2023-10-27	15:11:38	2023-10-28	19:03:26	2023-11-10	20:33:07
2023-10-27	15:15:37	2023-10-28	20:40:47	2023-11-10	20:36:41
2023-10-27	15:17:39	2023-10-28	22:49:41	2023-11-11	04:42:13
2023-10-27	16:44:47	2023-10-29	04:04:28	2023-11-11	07:01:55
2023-10-27	17:37:24	2023-10-29	07:05:37	2023-11-11	07:08:09
2023-10-27	17:51:54	2023-10-29	07:07:51	2023-11-11	07:08:49
2023-10-28	01:57:01	2023-10-29	07:08:58	2023-11-11	07:12:30
2023-10-28	02:04:37	2023-10-29	07:09:29	2023-11-11	07:13:50
2023-10-28	02:44:19	2023-10-29	07:13:57	2023-11-11	07:19:08
2023-10-28	07:10:40	2023-10-29	07:15:17	2023-11-11	07:20:40
2023-10-28	07:12:13	2023-10-29	07:15:56	2023-11-11	07:32:16
2023-10-28	07:12:32	2023-10-29	07:16:43	2023-11-11	08:11:00
2023-10-28	07:12:51	2023-10-29	07:24:38	2023-11-11	08:20:59
2023-10-28	07:16:46	2023-10-29	08:30:28	2023-11-11	09:34:45
2023-10-28	07:32:34
2023-10-28	08:36:47
2023-10-28	09:03:12
2023-10-28	09:16:35
2023-10-28	09:58:59
